# Supplementary material for: Development of Genomic Resources in Mexican Bursera (Section: Bullockia: Burseraceae): Genome Assembly, Annotation, and Marker Discovery for Three Copal Species
Source: Genes (Basel). 2022 Sep 27;13(10):1741. doi: 10.3390/genes13101741 (PMC9601875; doi:10.3390/genes13101741)
Supplement: Supplementary file 1 [file genes-13-01741-s001.zip › Supplementary Table S2.xlsx]

## Sheet: Bursera bipinnata
Sequence	Motif	Start	Stop	GC content	Num Repeats
GS28452516	aaaaac	981	998	33	3
GS28453327	aaaaac	2443	2460	33	3
GS28453645	aaaaac	10756	10773	35	3
GS28454071	aaaaac	9754	9771	35	3
GS28454133	aaaaac	1625	1642	36	3
GS28454379	aaaaac	5541	5564	34	4
GS28454384	aaaaac	4746	4763	36	3
GS28454637	aaaaac	10731	10748	35	3
GS28455660	aaaaac	4697	4714	35	3
GS28455976	aaaaac	2429	2446	37	3
GS28457482	aaaaac	3340	3357	35	3
GS28457664	aaaaac	1505	1522	30	3
GS28459226	aaaaac	7310	7327	32	3
GS28459379	aaaaac	10027	10044	37	3
GS28459512	aaaaac	1800	1817	38	3
GS28459714	aaaaac	3887	3904	31	3
GS28460774	aaaaac	1401	1418	34	3
GS28461184	aaaaac	15565	15582	34	3
GS28461779	aaaaac	8126	8143	31	3
GS28461960	aaaaac	1971	1988	34	3
GS28462174	aaaaac	12896	12913	34	3
GS28462350	aaaaac	6764	6781	34	3
GS28462355	aaaaac	19559	19576	32	3
GS28462470	aaaaac	1110	1133	26	4
GS28462510	aaaaac	5471	5488	34	3
GS28463397	aaaaac	198	215	32	3
GS28463943	aaaaac	797	814	32	3
GS28464353	aaaaac	4162	4179	39	3
GS28464522	aaaaac	36	53	33	3
GS28464838	aaaaac	154	171	31	3
GS28465162	aaaaac	1386	1403	33	3
GS28465205	aaaaac	986	1003	32	3
GS28466333	aaaaac	13656	13673	37	3
GS28466882	aaaaac	4428	4451	35	4
GS28467770	aaaaac	4328	4345	31	3
GS28468512	aaaaac	1592	1609	31	3
GS28468512	aaaaac	1655	1672	31	3
GS28468515	aaaaac	328	345	32	3
GS28468870	aaaaac	24486	24503	35	3
GS28468882	aaaaac	3517	3534	33	3
GS28469036	aaaaac	2798	2821	36	4
GS28469214	aaaaac	9158	9175	34	3
GS28469823	aaaaac	8038	8055	36	3
GS28472349	aaaaac	639	656	29	3
GS28472877	aaaaac	2726	2743	36	3
GS28473666	aaaaac	3738	3755	31	3
GS28473820	aaaaac	6254	6277	35	4
GS28474096	aaaaac	9845	9862	37	3
GS28452729	aaaaag	900	917	32	3
GS28452759	aaaaag	4837	4854	31	3
GS28453094	aaaaag	5715	5732	36	3
GS28453171	aaaaag	1909	1926	26	3
GS28453211	aaaaag	4128	4145	38	3
GS28454074	aaaaag	19382	19405	35	4
GS28454091	aaaaag	7432	7449	30	3
GS28455241	aaaaag	1843	1860	34	3
GS28455245	aaaaag	4803	4820	34	3
GS28456305	aaaaag	7973	7990	33	3
GS28457842	aaaaag	2560	2577	31	3
GS28458298	aaaaag	7173	7190	33	3
GS28458540	aaaaag	14889	14906	35	3
GS28458555	aaaaag	17594	17611	33	3
GS28458910	aaaaag	11452	11475	35	4
GS28459107	aaaaag	5818	5835	34	3
GS28460001	aaaaag	4203	4220	34	3
GS28460854	aaaaag	1704	1721	36	3
GS28461624	aaaaag	613	630	34	3
GS28461707	aaaaag	975	992	33	3
GS28461960	aaaaag	354	371	34	3
GS28462935	aaaaag	3823	3840	35	3
GS28462999	aaaaag	102	119	33	3
GS28463137	aaaaag	4016	4033	35	3
GS28463143	aaaaag	3004	3033	38	5
GS28463803	aaaaag	19274	19291	34	3
GS28464273	aaaaag	14397	14414	39	3
GS28464295	aaaaag	5683	5700	33	3
GS28464380	aaaaag	1780	1797	30	3
GS28464560	aaaaag	30127	30144	36	3
GS28464602	aaaaag	4478	4495	34	3
GS28465622	aaaaag	1948	1965	29	3
GS28465774	aaaaag	3466	3483	24	3
GS28465779	aaaaag	29203	29220	35	3
GS28466319	aaaaag	17881	17898	34	3
GS28466357	aaaaag	4844	4861	30	3
GS28466694	aaaaag	1837	1854	30	3
GS28467208	aaaaag	2188	2205	37	3
GS28467914	aaaaag	26	43	34	3
GS28468257	aaaaag	14881	14898	35	3
GS28468408	aaaaag	14933	14950	34	3
GS28469208	aaaaag	8551	8568	35	3
GS28469851	aaaaag	4936	4953	34	3
GS28470464	aaaaag	2279	2296	31	3
GS28470636	aaaaag	7511	7534	34	4
GS28470690	aaaaag	3610	3627	26	3
GS28470842	aaaaag	5776	5793	32	3
GS28471609	aaaaag	218	235	36	3
GS28471899	aaaaag	27837	27854	35	3
GS28472036	aaaaag	11583	11600	34	3
GS28472286	aaaaag	4979	5002	35	4
GS28473170	aaaaag	17091	17108	35	3
GS28473311	aaaaag	7069	7086	35	3
GS28473777	aaaaag	746	763	36	3
GS28473780	aaaaag	1083	1106	30	4
GS28473931	aaaaag	2133	2150	30	3
GS28474231	aaaaag	8369	8386	35	3
GS28452003	aaaaat	1463	1480	32	3
GS28452039	aaaaat	2667	2684	42	3
GS28452427	aaaaat	7304	7321	36	3
GS28452497	aaaaat	120	137	27	3
GS28452572	aaaaat	27422	27439	32	3
GS28452595	aaaaat	25910	25927	33	3
GS28452636	aaaaat	4704	4721	27	3
GS28452646	aaaaat	13267	13284	36	3
GS28452679	aaaaat	1811	1828	34	3
GS28452700	aaaaat	8114	8131	34	3
GS28452979	aaaaat	9484	9501	31	3
GS28453241	aaaaat	5541	5558	35	3
GS28453389	aaaaat	6956	6973	35	3
GS28453463	aaaaat	8991	9008	35	3
GS28453641	aaaaat	2617	2634	34	3
GS28454139	aaaaat	4718	4735	35	3
GS28454151	aaaaat	3589	3606	34	3
GS28454178	aaaaat	974	991	23	3
GS28454188	aaaaat	4610	4627	32	3
GS28454260	aaaaat	3915	3932	34	3
GS28454425	aaaaat	239	256	36	3
GS28454594	aaaaat	8385	8402	38	3
GS28454615	aaaaat	218	235	35	3
GS28454635	aaaaat	1518	1535	32	3
GS28454677	aaaaat	1379	1396	32	3
GS28455190	aaaaat	1662	1679	33	3
GS28455337	aaaaat	1113	1130	36	3
GS28455547	aaaaat	3195	3212	32	3
GS28455845	aaaaat	14336	14353	33	3
GS28456120	aaaaat	5554	5571	35	3
GS28456154	aaaaat	2248	2265	31	3
GS28456427	aaaaat	2141	2158	35	3
GS28456438	aaaaat	4558	4575	25	3
GS28456564	aaaaat	2716	2733	29	3
GS28456811	aaaaat	3460	3477	29	3
GS28456885	aaaaat	1262	1279	42	3
GS28456945	aaaaat	1557	1580	30	4
GS28457061	aaaaat	5805	5822	36	3
GS28457370	aaaaat	3891	3908	32	3
GS28457370	aaaaat	7163	7180	32	3
GS28457958	aaaaat	793	810	37	3
GS28458276	aaaaat	12952	12975	35	4
GS28458285	aaaaat	17293	17310	35	3
GS28458319	aaaaat	3799	3816	33	3
GS28458323	aaaaat	3300	3317	34	3
GS28458438	aaaaat	1486	1503	33	3
GS28458509	aaaaat	11561	11578	35	3
GS28458566	aaaaat	3139	3162	34	4
GS28458711	aaaaat	6756	6773	29	3
GS28458765	aaaaat	2751	2768	34	3
GS28458779	aaaaat	402	419	33	3
GS28458952	aaaaat	1994	2011	37	3
GS28459156	aaaaat	65	82	34	3
GS28459232	aaaaat	2901	2918	36	3
GS28459300	aaaaat	5376	5393	37	3
GS28459383	aaaaat	2455	2472	33	3
GS28459397	aaaaat	13614	13631	35	3
GS28459442	aaaaat	1815	1832	33	3
GS28459617	aaaaat	6232	6249	36	3
GS28459937	aaaaat	3309	3326	33	3
GS28459960	aaaaat	3401	3418	34	3
GS28460165	aaaaat	3518	3535	33	3
GS28460225	aaaaat	3168	3185	27	3
GS28460277	aaaaat	3450	3467	26	3
GS28460304	aaaaat	11247	11264	28	3
GS28460556	aaaaat	11138	11155	36	3
GS28460662	aaaaat	2675	2692	36	3
GS28460712	aaaaat	316	333	33	3
GS28460717	aaaaat	5638	5661	34	4
GS28460723	aaaaat	4858	4875	35	3
GS28460800	aaaaat	698	715	24	3
GS28461153	aaaaat	15931	15954	30	4
GS28461155	aaaaat	5888	5905	34	3
GS28461155	aaaaat	21700	21723	34	4
GS28461184	aaaaat	15501	15518	34	3
GS28461212	aaaaat	215	232	33	3
GS28461271	aaaaat	2414	2431	34	3
GS28461347	aaaaat	3633	3656	35	4
GS28461381	aaaaat	1924	1941	35	3
GS28461458	aaaaat	1869	1886	37	3
GS28461576	aaaaat	2270	2287	35	3
GS28461691	aaaaat	6914	6931	35	3
GS28461790	aaaaat	8554	8571	33	3
GS28462179	aaaaat	3731	3748	36	3
GS28462355	aaaaat	284	301	32	3
GS28462458	aaaaat	20693	20710	35	3
GS28462936	aaaaat	15695	15712	35	3
GS28462977	aaaaat	4227	4244	35	3
GS28462981	aaaaat	7623	7640	34	3
GS28463108	aaaaat	361	378	28	3
GS28463231	aaaaat	872	889	33	3
GS28463619	aaaaat	9335	9352	36	3
GS28463719	aaaaat	8977	8994	33	3
GS28463916	aaaaat	1381	1398	31	3
GS28463996	aaaaat	9332	9349	36	3
GS28464131	aaaaat	2461	2478	25	3
GS28464331	aaaaat	16507	16524	34	3
GS28464486	aaaaat	2793	2810	32	3
GS28464486	aaaaat	2879	2896	32	3
GS28464497	aaaaat	853	876	37	4
GS28464671	aaaaat	678	695	33	3
GS28464673	aaaaat	7249	7266	32	3
GS28464979	aaaaat	2680	2697	34	3
GS28465381	aaaaat	2808	2825	29	3
GS28465411	aaaaat	1055	1078	34	4
GS28465449	aaaaat	4417	4434	33	3
GS28465457	aaaaat	1791	1808	36	3
GS28465911	aaaaat	2700	2717	35	3
GS28466431	aaaaat	2754	2771	32	3
GS28466556	aaaaat	6889	6906	36	3
GS28466691	aaaaat	3162	3179	36	3
GS28466811	aaaaat	6075	6092	36	3
GS28466887	aaaaat	17954	17971	33	3
GS28466909	aaaaat	1050	1067	31	3
GS28467066	aaaaat	3730	3747	26	3
GS28467084	aaaaat	1927	1944	32	3
GS28467644	aaaaat	5389	5406	37	3
GS28467920	aaaaat	1442	1459	35	3
GS28468078	aaaaat	636	653	31	3
GS28468178	aaaaat	2839	2856	38	3
GS28468247	aaaaat	14801	14818	32	3
GS28468257	aaaaat	25173	25190	35	3
GS28468425	aaaaat	34053	34070	37	3
GS28468466	aaaaat	719	736	34	3
GS28468476	aaaaat	1506	1523	28	3
GS28468631	aaaaat	1924	1941	34	3
GS28468718	aaaaat	2634	2651	35	3
GS28468933	aaaaat	3459	3476	34	3
GS28469449	aaaaat	16650	16667	34	3
GS28469450	aaaaat	7341	7358	34	3
GS28469664	aaaaat	3435	3452	28	3
GS28469942	aaaaat	5215	5232	33	3
GS28470007	aaaaat	4781	4798	34	3
GS28470232	aaaaat	453	470	29	3
GS28470321	aaaaat	11456	11473	33	3
GS28471056	aaaaat	9400	9423	35	4
GS28471086	aaaaat	6888	6905	33	3
GS28471321	aaaaat	9949	9966	36	3
GS28471522	aaaaat	174	191	37	3
GS28471544	aaaaat	1407	1424	28	3
GS28471600	aaaaat	2798	2815	35	3
GS28471690	aaaaat	45648	45665	35	3
GS28471727	aaaaat	172	189	27	3
GS28471792	aaaaat	1631	1648	27	3
GS28472080	aaaaat	1638	1655	34	3
GS28472390	aaaaat	1188	1205	22	3
GS28472429	aaaaat	14819	14836	32	3
GS28472615	aaaaat	3070	3087	32	3
GS28472690	aaaaat	10012	10029	34	3
GS28472741	aaaaat	9016	9039	31	4
GS28472829	aaaaat	519	536	35	3
GS28472914	aaaaat	2414	2437	34	4
GS28472977	aaaaat	1913	1930	38	3
GS28473060	aaaaat	12564	12581	36	3
GS28473301	aaaaat	2185	2202	33	3
GS28473303	aaaaat	918	935	35	3
GS28473494	aaaaat	1054	1071	35	3
GS28473541	aaaaat	1922	1939	35	3
GS28473619	aaaaat	11426	11443	37	3
GS28473693	aaaaat	697	714	33	3
GS28473917	aaaaat	7694	7711	36	3
GS28473920	aaaaat	6773	6790	37	3
GS28473948	aaaaat	4267	4290	37	4
GS28473965	aaaaat	871	888	29	3
GS28473971	aaaaat	5975	5992	33	3
GS28474008	aaaaat	4633	4650	31	3
GS28474098	aaaaat	19695	19712	33	3
GS28474107	aaaaat	7291	7308	35	3
GS28474139	aaaaat	1046	1063	29	3
GS28474204	aaaaat	1039	1056	35	3
GS28474373	aaaaat	4817	4834	33	3
GS28474511	aaaaat	2831	2848	30	3
GS28474789	aaaaat	1333	1350	31	3
GS28474892	aaaaat	13223	13240	33	3
GS28452068	aaaac	1975	1989	24	3
GS28452070	aaaac	570	584	26	3
GS28452388	aaaac	1733	1747	31	3
GS28452634	aaaac	290	304	32	3
GS28452639	aaaac	478	492	37	3
GS28452653	aaaac	11677	11691	35	3
GS28453297	aaaac	216	230	35	3
GS28453546	aaaac	2622	2636	33	3
GS28453565	aaaac	3844	3858	32	3
GS28453708	aaaac	2269	2283	32	3
GS28453713	aaaac	10018	10037	35	4
GS28454072	aaaac	29974	29988	34	3
GS28454086	aaaac	5979	5993	36	3
GS28454147	aaaac	4726	4740	33	3
GS28454827	aaaac	6725	6744	34	4
GS28455475	aaaac	1533	1547	38	3
GS28455510	aaaac	15101	15115	33	3
GS28455872	aaaac	9364	9378	39	3
GS28455986	aaaac	224	238	36	3
GS28456039	aaaac	5179	5193	36	3
GS28456509	aaaac	3166	3180	37	3
GS28456829	aaaac	21490	21504	36	3
GS28457020	aaaac	1321	1335	31	3
GS28457964	aaaac	3586	3600	34	3
GS28458005	aaaac	8214	8228	32	3
GS28458352	aaaac	9960	9979	37	4
GS28458407	aaaac	1212	1226	39	3
GS28458831	aaaac	6770	6784	35	3
GS28458926	aaaac	5110	5129	33	4
GS28459243	aaaac	2723	2737	34	3
GS28459272	aaaac	8262	8276	37	3
GS28459272	aaaac	11939	11953	37	3
GS28459486	aaaac	1600	1614	33	3
GS28459559	aaaac	4274	4288	32	3
GS28459783	aaaac	186	205	37	4
GS28460195	aaaac	2041	2055	34	3
GS28460767	aaaac	1823	1842	33	4
GS28460780	aaaac	15687	15701	34	3
GS28460881	aaaac	1901	1920	34	4
GS28461069	aaaac	5421	5435	33	3
GS28461834	aaaac	4927	4941	38	3
GS28461875	aaaac	1314	1338	34	5
GS28462351	aaaac	25918	25932	35	3
GS28462373	aaaac	2297	2316	35	4
GS28462394	aaaac	632	646	31	3
GS28462449	aaaac	39221	39235	35	3
GS28462458	aaaac	24221	24235	35	3
GS28462835	aaaac	5600	5614	34	3
GS28463294	aaaac	6267	6281	35	3
GS28465029	aaaac	7658	7672	34	3
GS28465715	aaaac	17452	17466	35	3
GS28466159	aaaac	169	183	34	3
GS28466746	aaaac	7087	7106	30	4
GS28467110	aaaac	2807	2821	36	3
GS28467319	aaaac	10421	10435	33	3
GS28467334	aaaac	2639	2653	35	3
GS28467569	aaaac	3982	3996	34	3
GS28467693	aaaac	3992	4011	32	4
GS28467734	aaaac	13888	13902	33	3
GS28467752	aaaac	4823	4837	35	3
GS28467983	aaaac	1798	1812	29	3
GS28468443	aaaac	2334	2348	31	3
GS28468847	aaaac	2210	2224	38	3
GS28469003	aaaac	3090	3104	34	3
GS28469429	aaaac	4609	4623	32	3
GS28470134	aaaac	2449	2463	26	3
GS28470482	aaaac	1771	1785	36	3
GS28470622	aaaac	11140	11154	35	3
GS28471281	aaaac	3365	3379	32	3
GS28471382	aaaac	2519	2533	35	3
GS28471688	aaaac	23854	23868	35	3
GS28472421	aaaac	5873	5892	36	4
GS28472838	aaaac	7168	7182	36	3
GS28472990	aaaac	2620	2639	32	4
GS28472991	aaaac	223	237	34	3
GS28473383	aaaac	743	757	36	3
GS28473771	aaaac	1927	1941	37	3
GS28473840	aaaac	8888	8902	35	3
GS28474365	aaaac	3246	3260	42	3
GS28474414	aaaac	2580	2599	32	4
GS28474840	aaaac	328	342	38	3
GS28474918	aaaac	738	752	32	3
GS28452357	aaaaca	6203	6220	35	3
GS28452714	aaaaca	572	589	34	3
GS28453517	aaaaca	3994	4011	32	3
GS28454064	aaaaca	1680	1697	26	3
GS28459378	aaaaca	5178	5195	31	3
GS28459706	aaaaca	17868	17885	35	3
GS28464127	aaaaca	11112	11129	33	3
GS28465005	aaaaca	2235	2252	26	3
GS28466142	aaaaca	9219	9236	36	3
GS28469217	aaaaca	3666	3683	36	3
GS28469752	aaaaca	1480	1503	38	4
GS28470266	aaaaca	70	87	36	3
GS28473359	aaaaca	6240	6257	34	3
GS28473873	aaaaca	5311	5328	35	3
GS28455024	aaaacg	11652	11669	32	3
GS28474743	aaaacg	449	466	33	3
GS28454068	aaaact	3196	3219	36	4
GS28452216	aaaag	1126	1145	33	4
GS28452271	aaaag	1953	1972	32	4
GS28452379	aaaag	32127	32141	35	3
GS28452536	aaaag	1222	1236	33	3
GS28452641	aaaag	7815	7829	31	3
GS28452781	aaaag	2978	2992	36	3
GS28452917	aaaag	4359	4388	35	6
GS28453114	aaaag	2598	2612	30	3
GS28453249	aaaag	10335	10349	37	3
GS28453713	aaaag	14706	14725	35	4
GS28453752	aaaag	5573	5587	37	3
GS28453857	aaaag	13888	13902	36	3
GS28453895	aaaag	9295	9314	38	4
GS28454051	aaaag	913	927	34	3
GS28454204	aaaag	3386	3400	34	3
GS28454505	aaaag	3133	3147	36	3
GS28454509	aaaag	1341	1355	35	3
GS28454706	aaaag	7603	7617	30	3
GS28454970	aaaag	4562	4576	33	3
GS28455261	aaaag	776	790	39	3
GS28455313	aaaag	512	526	34	3
GS28455340	aaaag	17313	17332	36	4
GS28455772	aaaag	1722	1736	35	3
GS28456118	aaaag	4177	4191	36	3
GS28456502	aaaag	1036	1055	31	4
GS28456552	aaaag	4218	4232	35	3
GS28456731	aaaag	10919	10933	37	3
GS28456825	aaaag	21873	21892	36	4
GS28456829	aaaag	929	943	36	3
GS28456861	aaaag	2221	2235	34	3
GS28456870	aaaag	2642	2656	37	3
GS28457126	aaaag	4741	4755	38	3
GS28457128	aaaag	4383	4397	34	3
GS28457131	aaaag	11763	11777	36	3
GS28457328	aaaag	656	670	35	3
GS28457501	aaaag	1883	1902	34	4
GS28457891	aaaag	16799	16813	36	3
GS28457901	aaaag	545	559	34	3
GS28458276	aaaag	9292	9306	35	3
GS28458504	aaaag	15397	15411	35	3
GS28458553	aaaag	11258	11277	35	4
GS28458652	aaaag	918	937	37	4
GS28458803	aaaag	714	733	33	4
GS28459064	aaaag	6932	6951	36	4
GS28459210	aaaag	7062	7076	31	3
GS28459212	aaaag	7828	7842	38	3
GS28459394	aaaag	5797	5811	37	3
GS28459553	aaaag	5000	5014	30	3
GS28459569	aaaag	11996	12010	30	3
GS28459627	aaaag	8590	8604	34	3
GS28459943	aaaag	5745	5759	34	3
GS28460181	aaaag	7105	7119	33	3
GS28460490	aaaag	555	569	27	3
GS28460718	aaaag	2260	2274	33	3
GS28460803	aaaag	1198	1217	37	4
GS28461383	aaaag	4681	4695	29	3
GS28461428	aaaag	3505	3519	38	3
GS28461558	aaaag	1026	1040	35	3
GS28461862	aaaag	3499	3513	29	3
GS28462064	aaaag	5985	5999	33	3
GS28462088	aaaag	2073	2087	32	3
GS28462177	aaaag	9800	9814	34	3
GS28462450	aaaag	16155	16169	33	3
GS28462494	aaaag	1540	1554	33	3
GS28462515	aaaag	12707	12721	35	3
GS28462637	aaaag	3436	3450	31	3
GS28462674	aaaag	19268	19282	35	3
GS28463036	aaaag	11615	11629	36	3
GS28463281	aaaag	5871	5885	33	3
GS28463431	aaaag	1927	1946	34	4
GS28463510	aaaag	4574	4598	36	5
GS28463543	aaaag	1148	1162	36	3
GS28463575	aaaag	5963	5977	35	3
GS28463676	aaaag	2852	2866	39	3
GS28463712	aaaag	7424	7438	38	3
GS28464243	aaaag	10192	10211	34	4
GS28464695	aaaag	2791	2805	27	3
GS28465405	aaaag	1946	1960	33	3
GS28465492	aaaag	12140	12154	34	3
GS28465500	aaaag	12296	12310	36	3
GS28465582	aaaag	285	299	36	3
GS28466097	aaaag	3620	3634	33	3
GS28466283	aaaag	10489	10508	35	4
GS28466331	aaaag	44	58	36	3
GS28466505	aaaag	1370	1389	29	4
GS28466521	aaaag	8301	8315	34	3
GS28466671	aaaag	8458	8477	35	4
GS28467394	aaaag	5429	5443	33	3
GS28467429	aaaag	2830	2844	35	3
GS28467493	aaaag	2602	2621	34	4
GS28467566	aaaag	5669	5698	31	6
GS28468038	aaaag	10001	10015	37	3
GS28468725	aaaag	1051	1065	33	3
GS28468760	aaaag	333	347	34	3
GS28468761	aaaag	4089	4103	36	3
GS28469183	aaaag	5206	5220	35	3
GS28469222	aaaag	7886	7900	36	3
GS28469467	aaaag	7103	7117	35	3
GS28469521	aaaag	6906	6920	35	3
GS28469657	aaaag	2029	2043	35	3
GS28469799	aaaag	5580	5594	36	3
GS28469997	aaaag	11683	11702	34	4
GS28470080	aaaag	1307	1321	29	3
GS28470259	aaaag	17887	17901	33	3
GS28470542	aaaag	2408	2422	30	3
GS28470566	aaaag	4038	4052	32	3
GS28470769	aaaag	1406	1420	29	3
GS28470865	aaaag	3067	3081	29	3
GS28470960	aaaag	71	85	32	3
GS28470986	aaaag	10467	10481	38	3
GS28471037	aaaag	6974	6988	31	3
GS28471229	aaaag	1921	1935	34	3
GS28471324	aaaag	772	786	37	3
GS28471429	aaaag	1295	1314	31	4
GS28471511	aaaag	3516	3530	32	3
GS28471686	aaaag	5265	5284	34	4
GS28471768	aaaag	2414	2433	35	4
GS28472134	aaaag	14391	14405	36	3
GS28472273	aaaag	2554	2573	32	4
GS28472390	aaaag	1349	1363	22	3
GS28472467	aaaag	3087	3101	25	3
GS28472624	aaaag	7154	7168	33	3
GS28472689	aaaag	15048	15062	36	3
GS28473050	aaaag	5845	5859	33	3
GS28473084	aaaag	2758	2772	32	3
GS28473232	aaaag	21528	21542	34	3
GS28473418	aaaag	791	805	31	3
GS28473438	aaaag	8109	8123	34	3
GS28473498	aaaag	4425	4439	37	3
GS28473724	aaaag	3786	3800	38	3
GS28473964	aaaag	3449	3463	39	3
GS28474027	aaaag	13758	13782	34	5
GS28474063	aaaag	639	653	35	3
GS28474071	aaaag	1369	1388	31	4
GS28474185	aaaag	3643	3657	28	3
GS28474236	aaaag	9395	9409	32	3
GS28474384	aaaag	27298	27317	34	4
GS28474530	aaaag	6070	6089	36	4
GS28474588	aaaag	9969	9993	37	5
GS28474696	aaaag	17106	17125	37	4
GS28452533	aaaaga	5867	5884	25	3
GS28452674	aaaaga	6187	6204	34	3
GS28455045	aaaaga	1631	1648	34	3
GS28457306	aaaaga	1586	1603	29	3
GS28457306	aaaaga	1642	1659	29	3
GS28457798	aaaaga	11445	11462	35	3
GS28458819	aaaaga	416	433	37	3
GS28460292	aaaaga	2755	2772	36	3
GS28460790	aaaaga	7253	7270	34	3
GS28463464	aaaaga	989	1006	36	3
GS28464703	aaaaga	1998	2015	35	3
GS28465532	aaaaga	2325	2342	31	3
GS28466036	aaaaga	11429	11446	36	3
GS28466610	aaaaga	7878	7895	35	3
GS28468582	aaaaga	8163	8180	35	3
GS28469078	aaaaga	2824	2847	28	4
GS28469420	aaaaga	17407	17424	35	3
GS28469488	aaaaga	5895	5912	35	3
GS28469618	aaaaga	719	742	27	4
GS28471275	aaaaga	894	911	28	3
GS28472780	aaaaga	7361	7378	35	3
GS28473985	aaaaga	2173	2190	36	3
GS28453173	aaaagc	198	215	32	3
GS28454905	aaaagc	862	891	36	5
GS28471690	aaaagt	46518	46535	35	3
GS28451909	aaaat	1520	1534	29	3
GS28452117	aaaat	947	966	29	4
GS28452194	aaaat	2085	2099	28	3
GS28452356	aaaat	6165	6179	34	3
GS28452382	aaaat	34148	34162	35	3
GS28452430	aaaat	6330	6354	35	5
GS28452482	aaaat	3371	3385	36	3
GS28452506	aaaat	3201	3215	33	3
GS28452590	aaaat	816	835	34	4
GS28452591	aaaat	3092	3106	36	3
GS28452715	aaaat	4453	4472	34	4
GS28452726	aaaat	3043	3057	31	3
GS28452737	aaaat	4380	4394	34	3
GS28452770	aaaat	1290	1304	36	3
GS28452798	aaaat	2445	2459	25	3
GS28452823	aaaat	3452	3466	33	3
GS28452978	aaaat	4073	4087	31	3
GS28452986	aaaat	5034	5048	33	3
GS28452996	aaaat	3692	3706	30	3
GS28453005	aaaat	2511	2525	32	3
GS28453063	aaaat	5039	5053	34	3
GS28453106	aaaat	2373	2387	30	3
GS28453173	aaaat	6331	6345	32	3
GS28453226	aaaat	5361	5375	36	3
GS28453364	aaaat	1565	1579	37	3
GS28453368	aaaat	4087	4101	33	3
GS28453379	aaaat	2034	2048	34	3
GS28453385	aaaat	2708	2722	32	3
GS28453392	aaaat	13242	13256	32	3
GS28453396	aaaat	1954	1968	33	3
GS28453499	aaaat	1343	1357	33	3
GS28453603	aaaat	4711	4725	34	3
GS28453607	aaaat	9248	9267	34	4
GS28453704	aaaat	1084	1098	35	3
GS28453747	aaaat	14724	14738	32	3
GS28453747	aaaat	23942	23956	32	3
GS28453846	aaaat	324	338	31	3
GS28453893	aaaat	2397	2416	35	4
GS28454067	aaaat	1087	1106	35	4
GS28454131	aaaat	2086	2105	35	4
GS28454137	aaaat	6284	6298	35	3
GS28454170	aaaat	439	453	31	3
GS28454197	aaaat	4188	4207	34	4
GS28454227	aaaat	1041	1055	35	3
GS28454243	aaaat	3755	3774	33	4
GS28454274	aaaat	6834	6848	36	3
GS28454275	aaaat	8688	8702	35	3
GS28454281	aaaat	1098	1112	36	3
GS28454496	aaaat	373	387	38	3
GS28454513	aaaat	84	98	36	3
GS28454526	aaaat	1140	1154	28	3
GS28454540	aaaat	2738	2757	36	4
GS28454562	aaaat	1029	1048	24	4
GS28454631	aaaat	6377	6391	32	3
GS28454635	aaaat	6527	6541	32	3
GS28454678	aaaat	621	640	30	4
GS28454776	aaaat	4445	4459	34	3
GS28454826	aaaat	788	802	34	3
GS28454869	aaaat	3096	3110	32	3
GS28454904	aaaat	3391	3420	34	6
GS28454952	aaaat	7771	7785	35	3
GS28454983	aaaat	40385	40399	37	3
GS28454996	aaaat	819	833	34	3
GS28455008	aaaat	779	793	32	3
GS28455012	aaaat	6255	6269	34	3
GS28455022	aaaat	11621	11635	33	3
GS28455035	aaaat	384	398	30	3
GS28455165	aaaat	975	994	29	4
GS28455219	aaaat	3084	3098	36	3
GS28455252	aaaat	25850	25864	35	3
GS28455265	aaaat	6009	6028	35	4
GS28455274	aaaat	3115	3129	27	3
GS28455345	aaaat	6830	6844	33	3
GS28455604	aaaat	2833	2847	31	3
GS28455698	aaaat	2204	2218	38	3
GS28455733	aaaat	4306	4320	34	3
GS28455748	aaaat	16714	16728	35	3
GS28455779	aaaat	5112	5131	29	4
GS28455784	aaaat	797	811	34	3
GS28455854	aaaat	1292	1306	36	3
GS28455868	aaaat	6217	6231	35	3
GS28456009	aaaat	1293	1312	33	4
GS28456028	aaaat	1470	1484	29	3
GS28456037	aaaat	1655	1674	35	4
GS28456166	aaaat	630	644	29	3
GS28456173	aaaat	5271	5285	34	3
GS28456232	aaaat	1526	1540	34	3
GS28456372	aaaat	1081	1095	25	3
GS28456372	aaaat	3603	3617	25	3
GS28456512	aaaat	1676	1690	27	3
GS28456551	aaaat	1371	1385	32	3
GS28456576	aaaat	1385	1399	38	3
GS28456588	aaaat	8171	8185	34	3
GS28456713	aaaat	1458	1472	31	3
GS28456719	aaaat	240	259	36	4
GS28456774	aaaat	2786	2805	32	4
GS28456832	aaaat	5328	5342	38	3
GS28456848	aaaat	744	758	33	3
GS28456873	aaaat	2441	2455	36	3
GS28456906	aaaat	2431	2445	34	3
GS28456988	aaaat	800	814	34	3
GS28457062	aaaat	3205	3219	28	3
GS28457072	aaaat	626	640	30	3
GS28457074	aaaat	16343	16357	34	3
GS28457074	aaaat	16919	16933	34	3
GS28457090	aaaat	5259	5273	32	3
GS28457097	aaaat	2341	2360	31	4
GS28457111	aaaat	15090	15104	32	3
GS28457116	aaaat	11156	11170	32	3
GS28457149	aaaat	826	840	41	3
GS28457251	aaaat	242	256	35	3
GS28457382	aaaat	111	130	37	4
GS28457384	aaaat	1678	1692	38	3
GS28457423	aaaat	15452	15466	35	3
GS28457424	aaaat	40036	40050	36	3
GS28457459	aaaat	1035	1049	32	3
GS28457610	aaaat	2676	2690	34	3
GS28457709	aaaat	2662	2681	35	4
GS28457768	aaaat	2072	2086	30	3
GS28457858	aaaat	2645	2659	41	3
GS28457914	aaaat	5654	5673	37	4
GS28457963	aaaat	6084	6098	34	3
GS28457989	aaaat	1610	1624	34	3
GS28458024	aaaat	6196	6215	29	4
GS28458070	aaaat	2339	2353	31	3
GS28458146	aaaat	7417	7431	32	3
GS28458158	aaaat	1350	1364	33	3
GS28458230	aaaat	4350	4364	39	3
GS28458231	aaaat	6428	6442	34	3
GS28458256	aaaat	1998	2012	33	3
GS28458266	aaaat	4937	4956	37	4
GS28458284	aaaat	15596	15610	31	3
GS28458347	aaaat	11830	11844	35	3
GS28458513	aaaat	1132	1146	34	3
GS28458541	aaaat	21581	21595	34	3
GS28458546	aaaat	10456	10470	34	3
GS28458588	aaaat	6514	6533	37	4
GS28458649	aaaat	3839	3853	33	3
GS28458693	aaaat	2277	2291	30	3
GS28458732	aaaat	4973	4987	35	3
GS28458761	aaaat	542	556	30	3
GS28458826	aaaat	259	273	34	3
GS28458902	aaaat	12013	12027	33	3
GS28458920	aaaat	1354	1368	33	3
GS28458964	aaaat	893	907	28	3
GS28459041	aaaat	2564	2583	31	4
GS28459158	aaaat	1699	1713	32	3
GS28459226	aaaat	11238	11252	32	3
GS28459345	aaaat	6922	6936	35	3
GS28459387	aaaat	11333	11347	29	3
GS28459388	aaaat	2361	2375	34	3
GS28459435	aaaat	4609	4628	35	4
GS28459445	aaaat	389	403	33	3
GS28459549	aaaat	8335	8349	29	3
GS28459562	aaaat	2665	2684	34	4
GS28459571	aaaat	10354	10368	33	3
GS28459572	aaaat	15069	15083	35	3
GS28459659	aaaat	8860	8879	39	4
GS28459663	aaaat	19446	19460	32	3
GS28459672	aaaat	5097	5111	36	3
GS28459827	aaaat	2658	2672	31	3
GS28459847	aaaat	1917	1936	36	4
GS28459966	aaaat	5221	5235	32	3
GS28459986	aaaat	2673	2687	36	3
GS28460076	aaaat	1576	1590	38	3
GS28460076	aaaat	3040	3054	38	3
GS28460099	aaaat	2204	2218	36	3
GS28460117	aaaat	2195	2209	36	3
GS28460151	aaaat	2499	2518	29	4
GS28460198	aaaat	6368	6382	32	3
GS28460223	aaaat	236	250	33	3
GS28460260	aaaat	12345	12359	33	3
GS28460263	aaaat	4594	4608	33	3
GS28460345	aaaat	9927	9941	36	3
GS28460358	aaaat	801	825	29	5
GS28460360	aaaat	615	629	28	3
GS28460399	aaaat	22837	22851	34	3
GS28460402	aaaat	10749	10763	36	3
GS28460419	aaaat	3744	3758	35	3
GS28460437	aaaat	1292	1336	30	9
GS28460446	aaaat	6082	6096	33	3
GS28460449	aaaat	11981	11995	33	3
GS28460584	aaaat	71	85	37	3
GS28460601	aaaat	1392	1406	34	3
GS28460680	aaaat	613	627	39	3
GS28460684	aaaat	4402	4416	33	3
GS28460724	aaaat	31159	31173	35	3
GS28460768	aaaat	8962	8976	31	3
GS28460776	aaaat	2743	2757	36	3
GS28460848	aaaat	8951	8965	34	3
GS28460861	aaaat	3787	3801	34	3
GS28460981	aaaat	2126	2145	32	4
GS28461015	aaaat	4417	4431	36	3
GS28461029	aaaat	5784	5798	34	3
GS28461050	aaaat	1687	1701	34	3
GS28461084	aaaat	2249	2263	31	3
GS28461090	aaaat	12064	12078	34	3
GS28461116	aaaat	4843	4857	34	3
GS28461139	aaaat	35	49	36	3
GS28461173	aaaat	2368	2382	34	3
GS28461200	aaaat	3548	3562	34	3
GS28461207	aaaat	1510	1524	36	3
GS28461226	aaaat	4309	4323	29	3
GS28461263	aaaat	1628	1642	34	3
GS28461402	aaaat	7330	7344	36	3
GS28461424	aaaat	8022	8041	36	4
GS28461446	aaaat	12725	12739	34	3
GS28461529	aaaat	804	823	32	4
GS28461741	aaaat	5977	5996	34	4
GS28461778	aaaat	5102	5116	35	3
GS28461802	aaaat	2197	2211	31	3
GS28461834	aaaat	4465	4479	38	3
GS28461836	aaaat	17805	17819	34	3
GS28461874	aaaat	2839	2853	33	3
GS28461920	aaaat	3748	3762	33	3
GS28462020	aaaat	724	738	34	3
GS28462031	aaaat	1576	1595	30	4
GS28462046	aaaat	25714	25733	35	4
GS28462052	aaaat	15881	15895	32	3
GS28462108	aaaat	1646	1660	28	3
GS28462127	aaaat	2272	2286	38	3
GS28462241	aaaat	3283	3302	30	4
GS28462272	aaaat	3441	3455	36	3
GS28462314	aaaat	5536	5550	34	3
GS28462421	aaaat	291	310	31	4
GS28462423	aaaat	15187	15201	34	3
GS28462450	aaaat	13287	13301	33	3
GS28462466	aaaat	3082	3101	30	4
GS28462472	aaaat	1972	1986	31	3
GS28462512	aaaat	5456	5475	33	4
GS28462525	aaaat	13895	13909	34	3
GS28462573	aaaat	5391	5405	30	3
GS28462693	aaaat	23779	23793	36	3
GS28462726	aaaat	2044	2058	26	3
GS28462818	aaaat	14679	14693	33	3
GS28462824	aaaat	3658	3672	37	3
GS28463036	aaaat	10443	10457	36	3
GS28463130	aaaat	4142	4156	34	3
GS28463155	aaaat	7332	7346	36	3
GS28463155	aaaat	10555	10569	36	3
GS28463156	aaaat	7498	7512	33	3
GS28463173	aaaat	3354	3368	33	3
GS28463196	aaaat	3388	3402	36	3
GS28463225	aaaat	15741	15760	37	4
GS28463226	aaaat	3013	3027	32	3
GS28463234	aaaat	7827	7846	37	4
GS28463254	aaaat	2086	2100	36	3
GS28463287	aaaat	4288	4302	36	3
GS28463302	aaaat	2045	2064	35	4
GS28463344	aaaat	14894	14908	35	3
GS28463370	aaaat	2502	2516	32	3
GS28463529	aaaat	4637	4651	28	3
GS28463537	aaaat	2848	2862	36	3
GS28463558	aaaat	4540	4554	36	3
GS28463568	aaaat	4446	4460	33	3
GS28463715	aaaat	5505	5519	28	3
GS28463754	aaaat	7227	7241	28	3
GS28463819	aaaat	6773	6787	34	3
GS28463824	aaaat	16777	16791	36	3
GS28463924	aaaat	1100	1114	34	3
GS28463973	aaaat	1604	1618	30	3
GS28464098	aaaat	8128	8147	34	4
GS28464104	aaaat	1277	1296	30	4
GS28464116	aaaat	3931	3945	32	3
GS28464130	aaaat	4221	4240	36	4
GS28464341	aaaat	6685	6699	33	3
GS28464389	aaaat	12053	12067	35	3
GS28464440	aaaat	3059	3073	34	3
GS28464508	aaaat	1182	1196	31	3
GS28464564	aaaat	13259	13273	35	3
GS28464565	aaaat	12591	12605	35	3
GS28464593	aaaat	1710	1724	26	3
GS28464685	aaaat	2657	2671	33	3
GS28464687	aaaat	494	508	34	3
GS28464688	aaaat	3196	3215	33	4
GS28464701	aaaat	6640	6654	29	3
GS28464709	aaaat	707	721	31	3
GS28464822	aaaat	1258	1272	24	3
GS28464858	aaaat	1263	1277	35	3
GS28465021	aaaat	6952	6966	36	3
GS28465072	aaaat	5383	5397	37	3
GS28465083	aaaat	5452	5471	34	4
GS28465110	aaaat	819	833	34	3
GS28465118	aaaat	3443	3467	33	5
GS28465118	aaaat	5452	5466	33	3
GS28465124	aaaat	4458	4472	37	3
GS28465158	aaaat	1645	1664	35	4
GS28465193	aaaat	4504	4518	34	3
GS28465331	aaaat	3315	3329	31	3
GS28465335	aaaat	3974	3988	30	3
GS28465430	aaaat	1775	1789	36	3
GS28465478	aaaat	2565	2579	34	3
GS28465481	aaaat	3156	3175	31	4
GS28465491	aaaat	10699	10713	37	3
GS28465493	aaaat	10789	10803	34	3
GS28465494	aaaat	8230	8244	35	3
GS28465529	aaaat	3920	3934	33	3
GS28465586	aaaat	4091	4105	33	3
GS28465624	aaaat	364	378	33	3
GS28465639	aaaat	5735	5749	34	3
GS28465671	aaaat	4777	4791	33	3
GS28465710	aaaat	2202	2216	31	3
GS28465719	aaaat	22758	22772	37	3
GS28465721	aaaat	28861	28875	35	3
GS28465776	aaaat	36624	36638	36	3
GS28465781	aaaat	5575	5589	34	3
GS28465781	aaaat	8608	8622	34	3
GS28465785	aaaat	46491	46510	36	4
GS28465901	aaaat	3337	3356	34	4
GS28465905	aaaat	9038	9052	38	3
GS28465956	aaaat	1711	1725	34	3
GS28465994	aaaat	350	364	29	3
GS28466103	aaaat	2134	2148	33	3
GS28466176	aaaat	7422	7436	34	3
GS28466202	aaaat	11494	11508	34	3
GS28466267	aaaat	3681	3695	36	3
GS28466278	aaaat	2097	2111	34	3
GS28466316	aaaat	5665	5679	35	3
GS28466326	aaaat	10210	10234	34	5
GS28466328	aaaat	4972	4986	32	3
GS28466361	aaaat	1415	1429	29	3
GS28466390	aaaat	118	132	31	3
GS28466415	aaaat	5907	5921	33	3
GS28466431	aaaat	4173	4187	32	3
GS28466454	aaaat	2046	2070	34	5
GS28466485	aaaat	266	280	38	3
GS28466522	aaaat	12847	12866	34	4
GS28466529	aaaat	3555	3569	37	3
GS28466567	aaaat	1137	1151	36	3
GS28466588	aaaat	1427	1441	37	3
GS28466615	aaaat	1068	1082	32	3
GS28466664	aaaat	3209	3223	31	3
GS28466677	aaaat	10011	10025	30	3
GS28466719	aaaat	3649	3663	37	3
GS28466746	aaaat	7541	7555	30	3
GS28466828	aaaat	173	187	30	3
GS28466876	aaaat	916	935	35	4
GS28466921	aaaat	909	923	37	3
GS28466980	aaaat	1624	1638	36	3
GS28466989	aaaat	1985	1999	33	3
GS28467084	aaaat	704	723	32	4
GS28467167	aaaat	6769	6783	35	3
GS28467244	aaaat	6084	6103	36	4
GS28467315	aaaat	2015	2029	36	3
GS28467362	aaaat	20491	20505	32	3
GS28467498	aaaat	10116	10140	32	5
GS28467569	aaaat	12572	12586	34	3
GS28467594	aaaat	3108	3122	34	3
GS28467600	aaaat	4979	5003	35	5
GS28467623	aaaat	8584	8603	33	4
GS28467743	aaaat	284	298	34	3
GS28467852	aaaat	1758	1772	35	3
GS28467920	aaaat	7801	7820	35	4
GS28467922	aaaat	3349	3363	37	3
GS28468030	aaaat	6836	6850	35	3
GS28468060	aaaat	2238	2252	38	3
GS28468163	aaaat	12674	12688	34	3
GS28468167	aaaat	1885	1904	30	4
GS28468224	aaaat	3993	4007	33	3
GS28468427	aaaat	72683	72707	34	5
GS28468428	aaaat	67419	67433	34	3
GS28468429	aaaat	33210	33224	35	3
GS28468564	aaaat	4796	4810	37	3
GS28468631	aaaat	1937	1951	34	3
GS28468638	aaaat	493	507	33	3
GS28468660	aaaat	1423	1437	36	3
GS28468749	aaaat	5222	5236	33	3
GS28468768	aaaat	10352	10366	29	3
GS28468867	aaaat	2260	2274	35	3
GS28468934	aaaat	8559	8573	32	3
GS28468955	aaaat	1910	1924	36	3
GS28469009	aaaat	748	762	34	3
GS28469059	aaaat	10529	10543	35	3
GS28469101	aaaat	6710	6724	35	3
GS28469180	aaaat	694	708	35	3
GS28469182	aaaat	20381	20395	35	3
GS28469185	aaaat	32166	32185	33	4
GS28469216	aaaat	14599	14618	35	4
GS28469226	aaaat	11439	11453	37	3
GS28469242	aaaat	1925	1939	33	3
GS28469279	aaaat	9234	9248	31	3
GS28469355	aaaat	71	90	36	4
GS28469445	aaaat	11586	11600	37	3
GS28469454	aaaat	2584	2598	35	3
GS28469462	aaaat	14568	14587	32	4
GS28469524	aaaat	10519	10533	35	3
GS28469526	aaaat	6826	6840	37	3
GS28469537	aaaat	9165	9179	36	3
GS28469565	aaaat	6598	6617	33	4
GS28469584	aaaat	4795	4814	32	4
GS28469604	aaaat	270	289	28	4
GS28469658	aaaat	1985	1999	37	3
GS28469756	aaaat	2442	2461	30	4
GS28469863	aaaat	11675	11689	30	3
GS28470152	aaaat	12246	12260	32	3
GS28470183	aaaat	1245	1259	35	3
GS28470208	aaaat	11463	11477	35	3
GS28470256	aaaat	3820	3834	32	3
GS28470340	aaaat	1545	1559	31	3
GS28470398	aaaat	2967	2986	29	4
GS28470425	aaaat	2540	2559	33	4
GS28470484	aaaat	10356	10370	36	3
GS28470571	aaaat	5540	5554	37	3
GS28470625	aaaat	2370	2384	34	3
GS28470628	aaaat	402	416	36	3
GS28470629	aaaat	5161	5185	35	5
GS28470718	aaaat	1234	1248	26	3
GS28470813	aaaat	2305	2319	27	3
GS28470820	aaaat	3286	3305	36	4
GS28470899	aaaat	1330	1344	31	3
GS28470923	aaaat	14507	14521	33	3
GS28470945	aaaat	6010	6029	35	4
GS28470953	aaaat	310	324	30	3
GS28470983	aaaat	1104	1118	31	3
GS28470988	aaaat	3802	3816	31	3
GS28471057	aaaat	9304	9328	32	5
GS28471099	aaaat	6123	6137	35	3
GS28471103	aaaat	1893	1907	34	3
GS28471151	aaaat	4657	4681	36	5
GS28471206	aaaat	2446	2460	36	3
GS28471209	aaaat	8129	8143	33	3
GS28471211	aaaat	1184	1198	31	3
GS28471231	aaaat	626	640	32	3
GS28471270	aaaat	2780	2794	31	3
GS28471326	aaaat	4179	4193	34	3
GS28471370	aaaat	508	522	36	3
GS28471370	aaaat	8999	9013	36	3
GS28471378	aaaat	6106	6120	32	3
GS28471382	aaaat	16613	16627	35	3
GS28471443	aaaat	4321	4340	31	4
GS28471484	aaaat	5719	5733	36	3
GS28471526	aaaat	4427	4441	35	3
GS28471543	aaaat	3108	3122	37	3
GS28471591	aaaat	663	677	32	3
GS28471616	aaaat	4677	4691	32	3
GS28471637	aaaat	4366	4380	35	3
GS28471641	aaaat	1556	1580	35	5
GS28471684	aaaat	39104	39118	35	3
GS28471686	aaaat	31704	31718	34	3
GS28471705	aaaat	1911	1925	34	3
GS28471741	aaaat	8069	8083	34	3
GS28471859	aaaat	1248	1267	30	4
GS28471888	aaaat	7855	7869	35	3
GS28471890	aaaat	18935	18949	35	3
GS28471905	aaaat	2483	2497	35	3
GS28471989	aaaat	7404	7418	35	3
GS28471990	aaaat	9255	9269	35	3
GS28472069	aaaat	5885	5899	33	3
GS28472129	aaaat	987	1001	32	3
GS28472133	aaaat	12042	12066	33	5
GS28472156	aaaat	3458	3472	31	3
GS28472182	aaaat	4327	4341	34	3
GS28472208	aaaat	3600	3614	37	3
GS28472246	aaaat	2776	2790	34	3
GS28472388	aaaat	2500	2514	38	3
GS28472443	aaaat	12419	12433	32	3
GS28472486	aaaat	9524	9543	32	4
GS28472552	aaaat	361	380	38	4
GS28472723	aaaat	8008	8022	32	3
GS28472753	aaaat	1083	1097	35	3
GS28472764	aaaat	2399	2418	32	4
GS28472789	aaaat	1031	1045	33	3
GS28472798	aaaat	8558	8572	35	3
GS28472798	aaaat	12572	12586	35	3
GS28472803	aaaat	3465	3479	37	3
GS28472850	aaaat	924	938	34	3
GS28472876	aaaat	301	315	33	3
GS28472882	aaaat	2174	2188	31	3
GS28472959	aaaat	902	921	37	4
GS28473015	aaaat	156	185	32	6
GS28473058	aaaat	3037	3051	34	3
GS28473069	aaaat	4787	4801	33	3
GS28473096	aaaat	7375	7394	33	4
GS28473167	aaaat	17760	17774	36	3
GS28473185	aaaat	733	747	33	3
GS28473232	aaaat	18449	18463	34	3
GS28473344	aaaat	1216	1230	32	3
GS28473358	aaaat	2992	3006	27	3
GS28473365	aaaat	8881	8900	32	4
GS28473385	aaaat	1978	1992	30	3
GS28473437	aaaat	9508	9522	31	3
GS28473499	aaaat	5437	5451	34	3
GS28473502	aaaat	6909	6923	30	3
GS28473503	aaaat	10048	10062	35	3
GS28473564	aaaat	5079	5093	33	3
GS28473599	aaaat	109	123	30	3
GS28473633	aaaat	5327	5341	34	3
GS28473730	aaaat	3515	3534	32	4
GS28473903	aaaat	429	443	38	3
GS28473915	aaaat	6409	6423	35	3
GS28474005	aaaat	4944	4958	36	3
GS28474067	aaaat	3460	3474	34	3
GS28474069	aaaat	9	23	40	3
GS28474157	aaaat	3471	3485	35	3
GS28474220	aaaat	2425	2439	28	3
GS28474384	aaaat	614	628	34	3
GS28474384	aaaat	14529	14543	34	3
GS28474499	aaaat	836	850	32	3
GS28474501	aaaat	3861	3875	30	3
GS28474502	aaaat	1819	1833	32	3
GS28474538	aaaat	3153	3167	30	3
GS28474663	aaaat	5918	5932	34	3
GS28474680	aaaat	1498	1512	33	3
GS28474696	aaaat	11182	11196	37	3
GS28474733	aaaat	4318	4332	35	3
GS28474825	aaaat	5455	5469	36	3
GS28474832	aaaat	6272	6286	31	3
GS28474933	aaaat	3036	3050	35	3
GS28452485	aaaata	568	585	34	3
GS28453126	aaaata	2210	2227	34	3
GS28455677	aaaata	2526	2543	29	3
GS28457249	aaaata	841	858	31	3
GS28457257	aaaata	2356	2373	33	3
GS28457799	aaaata	5400	5417	35	3
GS28458545	aaaata	9946	9963	37	3
GS28458787	aaaata	9371	9388	35	3
GS28458911	aaaata	7769	7786	34	3
GS28459281	aaaata	621	638	36	3
GS28460048	aaaata	834	851	32	3
GS28460951	aaaata	277	300	33	4
GS28461664	aaaata	1029	1046	31	3
GS28461681	aaaata	5087	5104	37	3
GS28463255	aaaata	2327	2344	34	3
GS28463349	aaaata	12973	12990	36	3
GS28463613	aaaata	2375	2392	36	3
GS28464560	aaaata	9402	9419	36	3
GS28466086	aaaata	5335	5352	31	3
GS28467525	aaaata	1050	1067	31	3
GS28467793	aaaata	5586	5603	35	3
GS28469432	aaaata	7346	7363	33	3
GS28469659	aaaata	1876	1893	36	3
GS28470631	aaaata	11686	11703	37	3
GS28471211	aaaata	9979	9996	31	3
GS28471387	aaaata	6501	6518	38	3
GS28471891	aaaata	18045	18062	33	3
GS28472755	aaaata	8507	8524	37	3
GS28473114	aaaata	2779	2796	31	3
GS28473176	aaaata	3280	3297	25	3
GS28473366	aaaata	777	794	33	3
GS28474687	aaaata	20499	20516	32	3
GS28453941	aaaatc	1904	1921	29	3
GS28456653	aaaatc	3233	3250	34	3
GS28456779	aaaatc	7029	7046	37	3
GS28457107	aaaatc	799	816	36	3
GS28460305	aaaatc	4966	4983	32	3
GS28460722	aaaatc	12071	12088	36	3
GS28461246	aaaatc	624	641	33	3
GS28461406	aaaatc	2953	2970	38	3
GS28462349	aaaatc	7611	7628	38	3
GS28463052	aaaatc	6354	6371	35	3
GS28464365	aaaatc	8646	8663	33	3
GS28465857	aaaatc	2006	2023	33	3
GS28468111	aaaatc	2329	2346	28	3
GS28453863	aaaatg	2514	2531	34	3
GS28454337	aaaatg	815	832	27	3
GS28457798	aaaatg	193	210	35	3
GS28460781	aaaatg	13185	13202	36	3
GS28469458	aaaatg	1412	1429	33	3
GS28473843	aaaatg	8494	8511	36	3
GS28453432	aaaatt	10117	10134	34	3
GS28454557	aaaatt	52	69	39	3
GS28454986	aaaatt	31319	31336	34	3
GS28454991	aaaatt	4271	4294	33	4
GS28455670	aaaatt	3629	3646	32	3
GS28456369	aaaatt	251	268	35	3
GS28457654	aaaatt	1986	2003	24	3
GS28458080	aaaatt	3640	3657	36	3
GS28458544	aaaatt	11030	11047	33	3
GS28459818	aaaatt	594	611	30	3
GS28459962	aaaatt	8816	8833	29	3
GS28460358	aaaatt	1845	1862	29	3
GS28460641	aaaatt	295	312	35	3
GS28461760	aaaatt	4674	4691	35	3
GS28465721	aaaatt	20329	20346	35	3
GS28466225	aaaatt	5843	5860	36	3
GS28469056	aaaatt	8654	8671	33	3
GS28469102	aaaatt	14324	14341	35	3
GS28469109	aaaatt	4769	4792	31	4
GS28470177	aaaatt	14107	14124	36	3
GS28472141	aaaatt	18668	18685	36	3
GS28451904	aaac	1381	1392	28	3
GS28451992	aaac	1567	1578	32	3
GS28452110	aaac	1126	1137	30	3
GS28452175	aaac	639	650	35	3
GS28452377	aaac	22980	22991	35	3
GS28452384	aaac	3538	3549	35	3
GS28452417	aaac	18166	18177	35	3
GS28452428	aaac	8060	8071	33	3
GS28452441	aaac	2224	2235	37	3
GS28452617	aaac	630	641	30	3
GS28452637	aaac	6113	6124	33	3
GS28452648	aaac	6666	6677	34	3
GS28452674	aaac	362	373	34	3
GS28452849	aaac	711	722	31	3
GS28452871	aaac	615	626	37	3
GS28453066	aaac	5553	5564	38	3
GS28453118	aaac	4085	4104	37	5
GS28453332	aaac	1385	1396	33	3
GS28453346	aaac	1616	1627	36	3
GS28453450	aaac	1885	1900	34	4
GS28453464	aaac	1831	1842	33	3
GS28453683	aaac	1794	1805	35	3
GS28453749	aaac	7378	7389	35	3
GS28453773	aaac	8550	8561	34	3
GS28453783	aaac	1542	1553	38	3
GS28453809	aaac	14035	14046	35	3
GS28453811	aaac	4196	4207	33	3
GS28453900	aaac	623	634	33	3
GS28454075	aaac	14348	14363	37	4
GS28454171	aaac	139	150	26	3
GS28454412	aaac	5935	5954	36	5
GS28454474	aaac	466	477	37	3
GS28454644	aaac	5962	5973	38	3
GS28454700	aaac	3966	3977	33	3
GS28454957	aaac	27951	27962	35	3
GS28454980	aaac	19024	19035	35	3
GS28454985	aaac	40508	40519	37	3
GS28455048	aaac	11303	11314	32	3
GS28455251	aaac	4074	4085	36	3
GS28455256	aaac	4809	4820	34	3
GS28455349	aaac	765	776	34	3
GS28455604	aaac	2969	2980	31	3
GS28455666	aaac	4954	4965	36	3
GS28455857	aaac	3536	3559	32	6
GS28455987	aaac	5072	5083	34	3
GS28455991	aaac	1634	1645	34	3
GS28456159	aaac	1912	1923	33	3
GS28456311	aaac	11441	11452	35	3
GS28456358	aaac	5738	5749	31	3
GS28456445	aaac	2671	2682	31	3
GS28456677	aaac	6213	6224	38	3
GS28456803	aaac	2842	2861	34	5
GS28456829	aaac	20860	20871	36	3
GS28456912	aaac	2885	2896	36	3
GS28456957	aaac	8491	8502	34	3
GS28456990	aaac	2444	2455	32	3
GS28457019	aaac	2128	2139	36	3
GS28457236	aaac	3897	3908	33	3
GS28457242	aaac	4543	4554	38	3
GS28457421	aaac	2664	2675	35	3
GS28457481	aaac	1559	1578	35	5
GS28457482	aaac	3354	3369	35	4
GS28457948	aaac	5774	5785	36	3
GS28458115	aaac	780	791	32	3
GS28458158	aaac	4453	4464	33	3
GS28458287	aaac	13297	13312	35	4
GS28458375	aaac	5584	5595	36	3
GS28458408	aaac	4367	4378	32	3
GS28458512	aaac	3132	3143	27	3
GS28458804	aaac	479	490	34	3
GS28459003	aaac	714	725	31	3
GS28459035	aaac	6251	6262	24	3
GS28459110	aaac	4247	4258	35	3
GS28459272	aaac	6687	6698	37	3
GS28459434	aaac	5135	5146	37	3
GS28459589	aaac	10223	10234	34	3
GS28459592	aaac	6139	6150	34	3
GS28459951	aaac	10969	10992	35	6
GS28459970	aaac	3495	3506	32	3
GS28460502	aaac	703	714	32	3
GS28460586	aaac	1988	1999	34	3
GS28460696	aaac	7074	7085	36	3
GS28461187	aaac	142	153	36	3
GS28461346	aaac	6350	6361	32	3
GS28461566	aaac	1322	1333	42	3
GS28461618	aaac	7693	7704	39	3
GS28461761	aaac	9713	9724	35	3
GS28462062	aaac	17483	17494	37	3
GS28462063	aaac	15275	15290	36	4
GS28462132	aaac	6411	6422	32	3
GS28462204	aaac	2565	2576	39	3
GS28462255	aaac	1407	1418	36	3
GS28462470	aaac	1130	1153	26	6
GS28462544	aaac	5509	5520	36	3
GS28462652	aaac	2576	2587	34	3
GS28462815	aaac	6917	6928	37	3
GS28462815	aaac	12628	12639	37	3
GS28462820	aaac	2096	2111	36	4
GS28462897	aaac	1414	1425	31	3
GS28462982	aaac	5415	5426	36	3
GS28463084	aaac	2440	2451	29	3
GS28463158	aaac	8425	8436	34	3
GS28463235	aaac	6565	6576	35	3
GS28463311	aaac	3950	3961	35	3
GS28463350	aaac	12771	12782	34	3
GS28463404	aaac	5972	5983	33	3
GS28463423	aaac	1474	1485	37	3
GS28463686	aaac	10716	10727	36	3
GS28463693	aaac	1362	1373	33	3
GS28463766	aaac	3745	3756	31	3
GS28463795	aaac	4492	4503	29	3
GS28463887	aaac	6108	6119	34	3
GS28464015	aaac	5187	5198	36	3
GS28464085	aaac	5727	5742	34	4
GS28464185	aaac	2463	2478	29	4
GS28464486	aaac	1647	1658	32	3
GS28464604	aaac	2926	2937	34	3
GS28464715	aaac	158	169	31	3
GS28464805	aaac	1310	1321	34	3
GS28465108	aaac	383	394	30	3
GS28465237	aaac	1774	1785	33	3
GS28465325	aaac	1952	1963	33	3
GS28465357	aaac	4954	4969	35	4
GS28465716	aaac	23321	23332	36	3
GS28465717	aaac	18229	18240	34	3
GS28465906	aaac	6290	6301	36	3
GS28466037	aaac	1125	1136	28	3
GS28466199	aaac	8140	8151	37	3
GS28466544	aaac	2522	2549	36	7
GS28466545	aaac	1231	1242	32	3
GS28466590	aaac	880	895	34	4
GS28466615	aaac	463	474	32	3
GS28466627	aaac	4275	4286	34	3
GS28466651	aaac	1850	1861	34	3
GS28466695	aaac	7159	7174	35	4
GS28466790	aaac	3632	3643	36	3
GS28466792	aaac	971	982	34	3
GS28466884	aaac	3202	3217	34	4
GS28466884	aaac	3597	3616	34	5
GS28466978	aaac	6005	6016	34	3
GS28467008	aaac	1755	1766	32	3
GS28467113	aaac	439	450	33	3
GS28467139	aaac	2750	2761	34	3
GS28467240	aaac	1038	1053	36	4
GS28467356	aaac	607	618	36	3
GS28467473	aaac	2096	2107	30	3
GS28467477	aaac	2146	2157	34	3
GS28467532	aaac	5095	5106	36	3
GS28467569	aaac	9397	9408	34	3
GS28467639	aaac	1543	1554	31	3
GS28468473	aaac	4613	4628	30	4
GS28468834	aaac	5320	5331	35	3
GS28468885	aaac	9323	9334	37	3
GS28469180	aaac	35049	35060	35	3
GS28469181	aaac	11325	11336	36	3
GS28469371	aaac	1393	1404	32	3
GS28469407	aaac	2524	2535	27	3
GS28469449	aaac	7242	7253	34	3
GS28469468	aaac	20008	20019	33	3
GS28469494	aaac	4472	4487	32	4
GS28469525	aaac	7349	7360	35	3
GS28469537	aaac	1734	1761	36	7
GS28469587	aaac	764	775	39	3
GS28469804	aaac	158	173	32	4
GS28469816	aaac	6089	6100	33	3
GS28469842	aaac	2296	2307	34	3
GS28470144	aaac	697	708	36	3
GS28470195	aaac	1416	1427	36	3
GS28470253	aaac	17168	17179	37	3
GS28470287	aaac	2183	2194	35	3
GS28470331	aaac	5451	5462	37	3
GS28470488	aaac	6258	6273	36	4
GS28470597	aaac	4460	4471	35	3
GS28470876	aaac	23711	23722	33	3
GS28470940	aaac	8207	8218	37	3
GS28470946	aaac	11089	11104	34	4
GS28471063	aaac	16861	16872	32	3
GS28471268	aaac	3734	3745	35	3
GS28471302	aaac	1871	1886	36	4
GS28471331	aaac	2172	2183	33	3
GS28471628	aaac	5325	5336	33	3
GS28471634	aaac	21620	21635	35	4
GS28471689	aaac	37035	37046	35	3
GS28471737	aaac	10427	10442	32	4
GS28471899	aaac	1314	1325	35	3
GS28472005	aaac	3367	3378	39	3
GS28472029	aaac	1835	1846	28	3
GS28472136	aaac	900	911	36	3
GS28472140	aaac	17604	17615	37	3
GS28472157	aaac	5328	5339	33	3
GS28472174	aaac	4014	4025	32	3
GS28472429	aaac	3000	3011	32	3
GS28472793	aaac	9994	10005	33	3
GS28473063	aaac	11240	11251	34	3
GS28473094	aaac	3364	3379	33	4
GS28473162	aaac	14543	14554	35	3
GS28473218	aaac	2255	2266	35	3
GS28473227	aaac	2302	2313	31	3
GS28473232	aaac	12510	12521	34	3
GS28473439	aaac	6876	6887	36	3
GS28473701	aaac	11952	11963	36	3
GS28473871	aaac	4226	4237	30	3
GS28474560	aaac	3391	3406	32	4
GS28474622	aaac	711	722	32	3
GS28474631	aaac	4396	4407	35	3
GS28474696	aaac	19408	19423	37	4
GS28474864	aaac	7743	7754	35	3
GS28452700	aaaca	7935	7949	34	3
GS28454232	aaaca	9234	9248	34	3
GS28456096	aaaca	2913	2927	27	3
GS28456915	aaaca	8186	8200	33	3
GS28457598	aaaca	2014	2028	35	3
GS28458107	aaaca	8308	8322	35	3
GS28458211	aaaca	328	342	33	3
GS28458304	aaaca	1499	1513	35	3
GS28458873	aaaca	653	667	32	3
GS28459039	aaaca	5661	5675	36	3
GS28459379	aaaca	10658	10672	37	3
GS28459518	aaaca	1976	1990	32	3
GS28460492	aaaca	1920	1934	31	3
GS28461111	aaaca	11125	11139	34	3
GS28461566	aaaca	2914	2928	42	3
GS28461636	aaaca	12107	12121	35	3
GS28462434	aaaca	447	466	34	4
GS28462820	aaaca	16228	16242	36	3
GS28463390	aaaca	2529	2543	33	3
GS28463623	aaaca	113	127	34	3
GS28463865	aaaca	2901	2915	33	3
GS28464606	aaaca	2190	2204	29	3
GS28464821	aaaca	252	266	32	3
GS28465355	aaaca	1070	1084	35	3
GS28468870	aaaca	23025	23039	35	3
GS28469102	aaaca	4073	4087	35	3
GS28469913	aaaca	2759	2778	37	4
GS28470184	aaaca	5089	5103	32	3
GS28472176	aaaca	2316	2330	32	3
GS28472443	aaaca	10561	10575	32	3
GS28472931	aaaca	3340	3354	33	3
GS28473223	aaaca	6424	6438	33	3
GS28473232	aaaca	17984	17998	34	3
GS28473570	aaaca	17336	17350	35	3
GS28474726	aaaca	3345	3359	33	3
GS28454479	aaacaa	3131	3154	36	4
GS28456919	aaacaa	8902	8919	33	3
GS28457388	aaacaa	5021	5038	36	3
GS28458501	aaacaa	14160	14177	37	3
GS28461230	aaacaa	930	947	32	3
GS28461525	aaacaa	930	947	32	3
GS28461972	aaacaa	9916	9933	35	3
GS28462544	aaacaa	8712	8729	36	3
GS28466874	aaacaa	4765	4782	35	3
GS28467271	aaacaa	180	197	30	3
GS28470264	aaacaa	6085	6102	34	3
GS28470351	aaacaa	4565	4582	36	3
GS28470424	aaacaa	1055	1072	32	3
GS28465318	aaacat	1058	1075	33	3
GS28456679	aaacc	4936	4950	38	3
GS28456843	aaacc	1747	1761	32	3
GS28458287	aaacc	5493	5507	35	3
GS28462355	aaacc	24258	24272	32	3
GS28463112	aaacc	332	351	37	4
GS28463911	aaacc	1008	1022	39	3
GS28464284	aaacc	2331	2350	34	4
GS28464702	aaacc	246	260	35	3
GS28464963	aaacc	1951	1965	35	3
GS28466217	aaacc	10959	10973	34	3
GS28466856	aaacc	1305	1319	31	3
GS28468824	aaacc	1556	1570	33	3
GS28469526	aaacc	3483	3502	37	4
GS28470875	aaacc	36743	36757	34	3
GS28470878	aaacc	37830	37849	35	4
GS28471217	aaacc	3241	3255	32	3
GS28472838	aaacc	9816	9830	36	3
GS28474329	aaacc	352	366	40	3
GS28454048	aaacca	3346	3369	31	4
GS28454543	aaacca	892	909	35	3
GS28457928	aaaccc	15488	15505	35	3
GS28467953	aaaccc	12117	12134	36	3
GS28471114	aaaccg	8129	8146	35	3
GS28453841	aaacg	6051	6080	36	6
GS28456421	aaacg	12509	12523	37	3
GS28467922	aaacg	1618	1632	37	3
GS28452912	aaact	81	95	33	3
GS28453394	aaact	5591	5605	37	3
GS28454978	aaact	13127	13141	34	3
GS28458282	aaact	2168	2182	36	3
GS28458537	aaact	371	385	33	3
GS28458580	aaact	1652	1666	36	3
GS28468323	aaact	931	950	35	4
GS28468600	aaact	1619	1633	33	3
GS28471891	aaact	17439	17453	33	3
GS28458955	aaactc	774	791	32	3
GS28464332	aaactc	16790	16807	36	3
GS28451937	aaag	149	160	39	3
GS28451939	aaag	1011	1022	28	3
GS28451973	aaag	2506	2525	29	5
GS28452021	aaag	2774	2785	36	3
GS28452297	aaag	1611	1626	32	4
GS28452328	aaag	3155	3166	34	3
GS28452418	aaag	6154	6165	34	3
GS28452421	aaag	2513	2524	33	3
GS28452475	aaag	2165	2176	29	3
GS28452492	aaag	6067	6078	34	3
GS28452505	aaag	4745	4756	39	3
GS28452546	aaag	9785	9796	34	3
GS28452650	aaag	16266	16277	34	3
GS28452693	aaag	1517	1528	36	3
GS28452718	aaag	5801	5812	37	3
GS28452802	aaag	556	571	33	4
GS28452823	aaag	389	404	33	4
GS28452886	aaag	18737	18748	36	3
GS28452888	aaag	822	833	26	3
GS28452903	aaag	2212	2223	34	3
GS28453015	aaag	6431	6450	35	5
GS28453031	aaag	1034	1045	34	3
GS28453073	aaag	5128	5139	35	3
GS28453243	aaag	2675	2686	36	3
GS28453276	aaag	511	522	31	3
GS28453359	aaag	1214	1225	30	3
GS28453383	aaag	3706	3717	32	3
GS28453410	aaag	892	903	37	3
GS28453437	aaag	2489	2500	33	3
GS28453515	aaag	3934	3945	33	3
GS28453640	aaag	280	291	36	3
GS28453642	aaag	4954	4965	34	3
GS28453643	aaag	483	494	37	3
GS28453724	aaag	952	963	31	3
GS28453741	aaag	10572	10583	35	3
GS28453759	aaag	6739	6750	34	3
GS28453858	aaag	12579	12590	29	3
GS28453863	aaag	14150	14161	34	3
GS28453920	aaag	316	327	31	3
GS28453971	aaag	2680	2691	35	3
GS28454055	aaag	2627	2638	35	3
GS28454138	aaag	6514	6525	34	3
GS28454242	aaag	3224	3235	31	3
GS28454284	aaag	1988	1999	27	3
GS28454419	aaag	16549	16560	36	3
GS28454439	aaag	8033	8044	36	3
GS28454456	aaag	3908	3919	40	3
GS28454478	aaag	1958	1969	34	3
GS28454510	aaag	325	336	39	3
GS28454637	aaag	12885	12900	35	4
GS28454763	aaag	3853	3864	36	3
GS28454911	aaag	2058	2069	36	3
GS28454949	aaag	29872	29883	36	3
GS28454978	aaag	7372	7383	34	3
GS28454986	aaag	23783	23794	34	3
GS28455250	aaag	12711	12722	35	3
GS28455303	aaag	2855	2870	37	4
GS28455329	aaag	2507	2518	38	3
GS28455330	aaag	17031	17042	31	3
GS28455336	aaag	3616	3631	34	4
GS28455343	aaag	824	835	37	3
GS28455346	aaag	9854	9865	35	3
GS28455365	aaag	8215	8226	36	3
GS28455480	aaag	1835	1846	34	3
GS28455509	aaag	1826	1837	36	3
GS28455794	aaag	2416	2427	36	3
GS28455846	aaag	5133	5144	35	3
GS28455937	aaag	802	813	26	3
GS28455975	aaag	15042	15057	35	4
GS28456039	aaag	5212	5227	36	4
GS28456064	aaag	13940	13951	37	3
GS28456066	aaag	12969	12980	34	3
GS28456115	aaag	5753	5764	37	3
GS28456287	aaag	609	620	31	3
GS28456312	aaag	21840	21851	36	3
GS28456384	aaag	8813	8824	34	3
GS28456405	aaag	1769	1780	33	3
GS28456434	aaag	3526	3537	36	3
GS28456471	aaag	932	943	31	3
GS28456538	aaag	18517	18528	33	3
GS28456559	aaag	6072	6083	35	3
GS28456658	aaag	448	459	36	3
GS28456682	aaag	2183	2194	31	3
GS28456747	aaag	7597	7608	35	3
GS28456815	aaag	27385	27396	36	3
GS28456822	aaag	1023	1034	35	3
GS28456829	aaag	3409	3420	36	3
GS28456829	aaag	19435	19454	36	5
GS28456850	aaag	7863	7874	31	3
GS28456883	aaag	946	965	34	5
GS28456960	aaag	5494	5505	33	3
GS28456984	aaag	3848	3859	33	3
GS28457026	aaag	899	914	37	4
GS28457044	aaag	219	230	33	3
GS28457079	aaag	2428	2439	34	3
GS28457092	aaag	15913	15924	36	3
GS28457093	aaag	4172	4183	32	3
GS28457129	aaag	13404	13419	37	4
GS28457129	aaag	13504	13519	37	4
GS28457162	aaag	462	473	32	3
GS28457172	aaag	8894	8909	35	4
GS28457194	aaag	1502	1513	30	3
GS28457194	aaag	1820	1831	30	3
GS28457232	aaag	13674	13685	34	3
GS28457359	aaag	17450	17461	37	3
GS28457419	aaag	55685	55696	36	3
GS28457427	aaag	16916	16927	34	3
GS28457494	aaag	1975	1986	39	3
GS28457545	aaag	1055	1066	33	3
GS28457667	aaag	6711	6722	37	3
GS28457770	aaag	726	737	28	3
GS28457807	aaag	571	594	31	6
GS28457822	aaag	4137	4148	31	3
GS28457925	aaag	5836	5847	33	3
GS28457959	aaag	6710	6721	35	3
GS28458062	aaag	4234	4245	35	3
GS28458088	aaag	3852	3863	34	3
GS28458171	aaag	4798	4809	35	3
GS28458175	aaag	120	131	33	3
GS28458405	aaag	4586	4597	29	3
GS28458520	aaag	1419	1434	36	4
GS28458533	aaag	3264	3275	35	3
GS28458543	aaag	24826	24837	34	3
GS28458572	aaag	900	911	30	3
GS28458780	aaag	2595	2610	34	4
GS28458810	aaag	2684	2695	39	3
GS28458869	aaag	2449	2460	33	3
GS28458887	aaag	2652	2663	30	3
GS28458976	aaag	1022	1041	31	5
GS28459007	aaag	2766	2777	31	3
GS28459107	aaag	481	492	34	3
GS28459246	aaag	10988	10999	33	3
GS28459346	aaag	5432	5447	33	4
GS28459364	aaag	2877	2888	37	3
GS28459372	aaag	4162	4173	32	3
GS28459605	aaag	567	578	30	3
GS28459621	aaag	5634	5645	35	3
GS28459684	aaag	6009	6020	34	3
GS28459706	aaag	251	262	35	3
GS28459766	aaag	4113	4124	34	3
GS28459868	aaag	3479	3490	38	3
GS28459905	aaag	356	367	33	3
GS28459925	aaag	4522	4533	33	3
GS28459954	aaag	10818	10829	36	3
GS28459965	aaag	750	761	38	3
GS28460058	aaag	181	192	43	3
GS28460224	aaag	112	123	33	3
GS28460345	aaag	3657	3672	36	4
GS28460345	aaag	10187	10198	36	3
GS28460387	aaag	5571	5582	34	3
GS28460388	aaag	5617	5628	31	3
GS28460404	aaag	24830	24841	35	3
GS28460498	aaag	6442	6453	31	3
GS28460508	aaag	1298	1309	36	3
GS28460606	aaag	2785	2800	36	4
GS28460692	aaag	312	323	35	3
GS28460731	aaag	10170	10181	35	3
GS28460749	aaag	1682	1693	35	3
GS28460867	aaag	555	566	38	3
GS28461000	aaag	2600	2611	23	3
GS28461087	aaag	2196	2207	34	3
GS28461096	aaag	3865	3876	35	3
GS28461147	aaag	1784	1795	36	3
GS28461147	aaag	3994	4009	36	4
GS28461301	aaag	898	909	33	3
GS28461335	aaag	2977	2988	34	3
GS28461340	aaag	2059	2070	31	3
GS28461460	aaag	3246	3257	36	3
GS28461490	aaag	4219	4230	36	3
GS28461501	aaag	464	475	33	3
GS28461638	aaag	9551	9562	35	3
GS28461755	aaag	3148	3159	33	3
GS28461758	aaag	14372	14383	37	3
GS28461824	aaag	7002	7013	36	3
GS28461860	aaag	2875	2886	32	3
GS28461866	aaag	15197	15208	36	3
GS28461932	aaag	779	790	34	3
GS28461935	aaag	3735	3746	34	3
GS28462052	aaag	6916	6935	32	5
GS28462064	aaag	6637	6652	33	4
GS28462075	aaag	908	919	38	3
GS28462076	aaag	2900	2915	32	4
GS28462166	aaag	1971	1982	34	3
GS28462182	aaag	3943	3954	29	3
GS28462378	aaag	3561	3572	39	3
GS28462386	aaag	348	359	32	3
GS28462450	aaag	13375	13402	33	7
GS28462450	aaag	20783	20794	33	3
GS28462459	aaag	843	854	33	3
GS28462524	aaag	12059	12074	33	4
GS28462540	aaag	1582	1593	35	3
GS28462544	aaag	9602	9613	36	3
GS28462719	aaag	4028	4043	28	4
GS28462797	aaag	1374	1385	35	3
GS28462825	aaag	5768	5779	36	3
GS28462825	aaag	5784	5795	36	3
GS28462844	aaag	4646	4657	32	3
GS28462844	aaag	10991	11002	32	3
GS28462846	aaag	3059	3070	39	3
GS28462847	aaag	554	565	31	3
GS28462867	aaag	4257	4280	32	6
GS28462897	aaag	3033	3044	31	3
GS28462951	aaag	3672	3683	28	3
GS28463138	aaag	857	868	35	3
GS28463230	aaag	29296	29307	38	3
GS28463232	aaag	2310	2321	33	3
GS28463266	aaag	929	940	29	3
GS28463281	aaag	1366	1377	33	3
GS28463303	aaag	1430	1441	35	3
GS28463366	aaag	11783	11794	36	3
GS28463408	aaag	414	425	30	3
GS28463541	aaag	1448	1459	35	3
GS28463556	aaag	7796	7807	33	3
GS28463686	aaag	12548	12567	36	5
GS28463816	aaag	3659	3674	32	4
GS28463816	aaag	28271	28282	32	3
GS28463822	aaag	24016	24027	36	3
GS28463886	aaag	6731	6742	34	3
GS28463891	aaag	2207	2218	37	3
GS28464001	aaag	5836	5855	37	5
GS28464022	aaag	2757	2768	29	3
GS28464026	aaag	3806	3817	36	3
GS28464067	aaag	1851	1862	32	3
GS28464086	aaag	1171	1182	35	3
GS28464105	aaag	571	582	33	3
GS28464295	aaag	13715	13726	33	3
GS28464300	aaag	11002	11013	36	3
GS28464342	aaag	5365	5376	34	3
GS28464388	aaag	13032	13043	37	3
GS28464654	aaag	1731	1742	34	3
GS28464732	aaag	5445	5460	34	4
GS28464793	aaag	2056	2067	32	3
GS28464957	aaag	2371	2382	31	3
GS28465019	aaag	8317	8328	35	3
GS28465019	aaag	10158	10169	35	3
GS28465162	aaag	4990	5001	33	3
GS28465182	aaag	11934	11945	35	3
GS28465278	aaag	2761	2772	35	3
GS28465347	aaag	4122	4133	35	3
GS28465397	aaag	1398	1409	38	3
GS28465496	aaag	10601	10612	33	3
GS28465501	aaag	13438	13453	36	4
GS28465521	aaag	4144	4155	27	3
GS28465674	aaag	4931	4942	37	3
GS28465718	aaag	30612	30623	34	3
GS28465723	aaag	12613	12624	34	3
GS28465723	aaag	24222	24233	34	3
GS28465737	aaag	2769	2796	34	7
GS28465750	aaag	4418	4429	34	3
GS28465771	aaag	7293	7308	36	4
GS28465779	aaag	27432	27443	35	3
GS28465849	aaag	655	698	35	11
GS28466194	aaag	221	232	37	3
GS28466194	aaag	4907	4918	37	3
GS28466277	aaag	5102	5113	35	3
GS28466319	aaag	18290	18301	34	3
GS28466374	aaag	4623	4634	33	3
GS28466407	aaag	2256	2267	32	3
GS28466415	aaag	3291	3302	33	3
GS28466562	aaag	3724	3735	31	3
GS28466573	aaag	2187	2198	26	3
GS28466588	aaag	1594	1605	37	3
GS28466673	aaag	14296	14307	34	3
GS28466701	aaag	1525	1536	29	3
GS28466722	aaag	8579	8590	34	3
GS28466843	aaag	13922	13933	34	3
GS28466878	aaag	16393	16404	36	3
GS28466893	aaag	4119	4138	33	5
GS28466919	aaag	8267	8282	34	4
GS28466934	aaag	1003	1014	35	3
GS28467194	aaag	610	621	31	3
GS28467194	aaag	6076	6091	31	4
GS28467222	aaag	4971	4986	35	4
GS28467271	aaag	222	233	30	3
GS28467367	aaag	19226	19237	36	3
GS28467422	aaag	3780	3791	37	3
GS28467500	aaag	7212	7227	32	4
GS28467547	aaag	5396	5411	36	4
GS28467553	aaag	9181	9192	36	3
GS28467567	aaag	6574	6585	36	3
GS28467652	aaag	6450	6461	35	3
GS28467707	aaag	1675	1686	37	3
GS28467919	aaag	7342	7353	35	3
GS28467947	aaag	11962	11973	35	3
GS28468074	aaag	1511	1522	34	3
GS28468160	aaag	980	991	36	3
GS28468394	aaag	4962	4973	33	3
GS28468428	aaag	19745	19756	34	3
GS28468431	aaag	5344	5355	34	3
GS28468526	aaag	3049	3060	24	3
GS28468566	aaag	4206	4217	32	3
GS28468572	aaag	2720	2731	35	3
GS28468632	aaag	709	720	29	3
GS28468692	aaag	4566	4577	35	3
GS28468763	aaag	4145	4156	34	3
GS28468763	aaag	6268	6279	34	3
GS28468830	aaag	19321	19332	32	3
GS28468891	aaag	13282	13293	35	3
GS28468926	aaag	739	750	34	3
GS28468986	aaag	7705	7720	31	4
GS28469045	aaag	2676	2687	30	3
GS28469060	aaag	3360	3375	37	4
GS28469072	aaag	320	331	30	3
GS28469189	aaag	11706	11717	34	3
GS28469224	aaag	71	82	33	3
GS28469282	aaag	402	413	37	3
GS28469286	aaag	2779	2790	35	3
GS28469424	aaag	5622	5637	37	4
GS28469512	aaag	10795	10810	35	4
GS28469571	aaag	8206	8221	37	4
GS28469768	aaag	3165	3176	33	3
GS28469783	aaag	605	616	33	3
GS28470086	aaag	6781	6792	34	3
GS28470146	aaag	15659	15670	33	3
GS28470157	aaag	5409	5420	36	3
GS28470176	aaag	14231	14242	32	3
GS28470177	aaag	9629	9640	36	3
GS28470182	aaag	13639	13650	34	3
GS28470256	aaag	3232	3243	32	3
GS28470347	aaag	4087	4098	37	3
GS28470485	aaag	14474	14485	34	3
GS28470486	aaag	26545	26556	35	3
GS28470490	aaag	49	60	39	3
GS28470511	aaag	17685	17696	35	3
GS28470629	aaag	11659	11670	35	3
GS28470631	aaag	8263	8274	37	3
GS28470634	aaag	7144	7155	34	3
GS28470636	aaag	7531	7542	34	3
GS28470690	aaag	766	777	26	3
GS28470876	aaag	16875	16886	33	3
GS28470876	aaag	17563	17574	33	3
GS28471062	aaag	11249	11260	36	3
GS28471062	aaag	20030	20041	36	3
GS28471065	aaag	13748	13759	37	3
GS28471067	aaag	21173	21192	37	5
GS28471093	aaag	3521	3532	34	3
GS28471244	aaag	2520	2531	35	3
GS28471292	aaag	1676	1687	31	3
GS28471341	aaag	5366	5377	34	3
GS28471344	aaag	2446	2457	31	3
GS28471366	aaag	1155	1166	25	3
GS28471384	aaag	18589	18608	32	5
GS28471387	aaag	19999	20010	38	3
GS28471549	aaag	2474	2485	33	3
GS28471630	aaag	3117	3128	35	3
GS28471631	aaag	16177	16188	36	3
GS28471635	aaag	22507	22518	35	3
GS28471684	aaag	27095	27106	35	3
GS28471685	aaag	16300	16311	37	3
GS28471715	aaag	20274	20289	28	4
GS28471717	aaag	12820	12835	36	4
GS28471730	aaag	6703	6718	33	4
GS28471799	aaag	819	830	34	3
GS28471896	aaag	1422	1433	31	3
GS28472031	aaag	3068	3079	35	3
GS28472059	aaag	2158	2169	40	3
GS28472134	aaag	20899	20910	36	3
GS28472155	aaag	1212	1223	39	3
GS28472155	aaag	3427	3438	39	3
GS28472191	aaag	580	591	33	3
GS28472236	aaag	2716	2727	25	3
GS28472297	aaag	1525	1536	41	3
GS28472299	aaag	5988	6007	34	5
GS28472322	aaag	3153	3164	33	3
GS28472339	aaag	9529	9540	36	3
GS28472463	aaag	2138	2149	36	3
GS28472563	aaag	920	931	35	3
GS28472659	aaag	1709	1724	32	4
GS28472866	aaag	149	160	33	3
GS28472867	aaag	3162	3173	38	3
GS28473036	aaag	2541	2552	36	3
GS28473043	aaag	14622	14633	35	3
GS28473057	aaag	7766	7777	36	3
GS28473069	aaag	4239	4250	33	3
GS28473091	aaag	5043	5054	35	3
GS28473327	aaag	1418	1429	26	3
GS28473365	aaag	7524	7535	32	3
GS28473414	aaag	7419	7434	35	4
GS28473443	aaag	9676	9687	34	3
GS28473443	aaag	9719	9730	34	3
GS28473447	aaag	8904	8915	36	3
GS28473493	aaag	154	165	27	3
GS28473513	aaag	1291	1302	35	3
GS28473556	aaag	4111	4122	36	3
GS28473570	aaag	17144	17155	35	3
GS28473620	aaag	3224	3235	36	3
GS28473634	aaag	4793	4804	31	3
GS28473665	aaag	3256	3271	34	4
GS28473679	aaag	4014	4029	33	4
GS28473786	aaag	6430	6441	35	3
GS28473804	aaag	858	869	34	3
GS28474097	aaag	3375	3394	38	5
GS28474170	aaag	4037	4048	34	3
GS28474391	aaag	1401	1416	39	4
GS28474426	aaag	1186	1197	31	3
GS28474439	aaag	8	19	48	3
GS28474530	aaag	3908	3919	36	3
GS28474587	aaag	5365	5376	34	3
GS28474633	aaag	2757	2768	30	3
GS28474684	aaag	14516	14527	32	3
GS28474731	aaag	177	188	35	3
GS28474795	aaag	7893	7908	37	4
GS28453750	aaaga	10672	10686	36	3
GS28453859	aaaga	12347	12361	36	3
GS28454414	aaaga	1024	1038	36	3
GS28455578	aaaga	10666	10680	38	3
GS28455937	aaaga	792	806	26	3
GS28456131	aaaga	13926	13940	34	3
GS28456907	aaaga	1254	1273	31	4
GS28457391	aaaga	3907	3921	34	3
GS28457701	aaaga	6064	6078	35	3
GS28458291	aaaga	1175	1189	33	3
GS28458526	aaaga	5765	5779	34	3
GS28458684	aaaga	3688	3707	32	4
GS28459502	aaaga	778	792	31	3
GS28463226	aaaga	29704	29718	32	3
GS28463330	aaaga	20529	20548	37	4
GS28463512	aaaga	1983	1997	35	3
GS28463585	aaaga	4934	4948	31	3
GS28464334	aaaga	7112	7126	29	3
GS28464963	aaaga	247	261	35	3
GS28465210	aaaga	6973	6987	38	3
GS28465362	aaaga	15765	15779	37	3
GS28465405	aaaga	1612	1631	33	4
GS28465842	aaaga	6043	6057	31	3
GS28465886	aaaga	9034	9053	34	4
GS28466551	aaaga	2487	2511	34	5
GS28466651	aaaga	9147	9161	34	3
GS28466897	aaaga	5277	5301	34	5
GS28466946	aaaga	8135	8149	33	3
GS28467440	aaaga	2381	2395	35	3
GS28467497	aaaga	6577	6596	36	4
GS28467614	aaaga	7868	7882	36	3
GS28468044	aaaga	14243	14257	36	3
GS28469036	aaaga	2328	2342	36	3
GS28469524	aaaga	2398	2412	35	3
GS28470176	aaaga	1999	2023	32	5
GS28470308	aaaga	2116	2130	33	3
GS28471268	aaaga	786	800	35	3
GS28471575	aaaga	319	333	33	3
GS28471812	aaaga	3143	3167	35	5
GS28471998	aaaga	3325	3344	35	4
GS28472773	aaaga	12992	13006	37	3
GS28473044	aaaga	9833	9847	35	3
GS28473399	aaaga	16371	16385	31	3
GS28473416	aaaga	2443	2457	35	3
GS28473443	aaaga	9666	9680	34	3
GS28473615	aaaga	8173	8187	33	3
GS28474582	aaaga	5981	5995	36	3
GS28453195	aaagaa	5787	5804	36	3
GS28456823	aaagaa	21348	21365	36	3
GS28456975	aaagaa	1789	1806	34	3
GS28463856	aaagaa	3960	3977	38	3
GS28465649	aaagaa	2469	2486	35	3
GS28466324	aaagaa	11757	11780	33	4
GS28470736	aaagaa	9323	9340	35	3
GS28472704	aaagaa	416	433	30	3
GS28474204	aaagaa	883	900	35	3
GS28471714	aaagac	3063	3080	37	3
GS28456310	aaagag	15367	15384	36	3
GS28458603	aaagag	1234	1251	37	3
GS28460214	aaagag	1044	1061	38	3
GS28460553	aaagag	10240	10257	34	3
GS28468199	aaagag	98	115	39	3
GS28470502	aaagag	9477	9494	33	3
GS28474257	aaagag	809	826	37	3
GS28452374	aaagc	5698	5712	36	3
GS28452975	aaagc	5499	5518	35	4
GS28453832	aaagc	6166	6180	35	3
GS28454958	aaagc	14783	14802	35	4
GS28455175	aaagc	1333	1347	38	3
GS28458180	aaagc	38	52	33	3
GS28464168	aaagc	1820	1834	33	3
GS28470441	aaagc	4166	4180	35	3
GS28457091	aaagca	3719	3736	35	3
GS28457793	aaagca	4242	4259	34	3
GS28464730	aaagca	3481	3498	34	3
GS28471687	aaagca	22068	22085	36	3
GS28469467	aaagcc	19896	19913	35	3
GS28472657	aaagcc	3713	3736	33	4
GS28470586	aaagcg	8831	8848	34	3
GS28451964	aaagg	1236	1250	33	3
GS28454510	aaagg	389	403	39	3
GS28454659	aaagg	2462	2476	35	3
GS28454659	aaagg	6580	6594	35	3
GS28457764	aaagg	26	40	30	3
GS28458466	aaagg	4048	4062	35	3
GS28459383	aaagg	755	769	33	3
GS28464149	aaagg	2063	2077	35	3
GS28465499	aaagg	20404	20418	36	3
GS28468343	aaagg	2954	2968	34	3
GS28468797	aaagg	5768	5782	34	3
GS28469020	aaagg	6376	6390	35	3
GS28470596	aaagg	6606	6620	35	3
GS28459573	aaaggc	2780	2797	34	3
GS28453109	aaagt	100	114	42	3
GS28456693	aaagt	1247	1261	31	3
GS28459353	aaagt	356	370	36	3
GS28463134	aaagt	4015	4029	35	3
GS28467599	aaagt	284	298	31	3
GS28471962	aaagt	264	278	35	3
GS28467953	aaagtc	1404	1421	36	3
GS28451888	aaat	1107	1118	29	3
GS28451909	aaat	1956	1967	29	3
GS28451927	aaat	1431	1442	32	3
GS28451949	aaat	6	17	35	3
GS28451959	aaat	481	492	28	3
GS28451966	aaat	2199	2210	31	3
GS28451978	aaat	605	624	29	5
GS28451999	aaat	1706	1721	35	4
GS28452013	aaat	1230	1245	35	4
GS28452023	aaat	522	533	28	3
GS28452033	aaat	263	274	34	3
GS28452063	aaat	1118	1129	32	3
GS28452064	aaat	2381	2392	35	3
GS28452066	aaat	2443	2454	32	3
GS28452067	aaat	1779	1790	34	3
GS28452087	aaat	1158	1169	31	3
GS28452106	aaat	969	980	38	3
GS28452124	aaat	626	637	35	3
GS28452161	aaat	2688	2699	36	3
GS28452166	aaat	721	736	30	4
GS28452202	aaat	1169	1180	33	3
GS28452204	aaat	1948	1959	35	3
GS28452207	aaat	3125	3136	37	3
GS28452222	aaat	1928	1939	29	3
GS28452236	aaat	2060	2071	25	3
GS28452237	aaat	3942	3953	37	3
GS28452241	aaat	4861	4872	34	3
GS28452254	aaat	1028	1039	36	3
GS28452258	aaat	3266	3277	25	3
GS28452258	aaat	3588	3599	25	3
GS28452290	aaat	96	107	33	3
GS28452297	aaat	5798	5809	32	3
GS28452299	aaat	5832	5843	35	3
GS28452320	aaat	3106	3121	35	4
GS28452347	aaat	307	322	35	4
GS28452373	aaat	29421	29432	35	3
GS28452373	aaat	29733	29744	35	3
GS28452374	aaat	4056	4067	36	3
GS28452374	aaat	29402	29413	36	3
GS28452376	aaat	31573	31584	33	3
GS28452378	aaat	46883	46894	36	3
GS28452379	aaat	12827	12842	35	4
GS28452383	aaat	4705	4716	34	3
GS28452383	aaat	17128	17139	34	3
GS28452390	aaat	4428	4439	32	3
GS28452403	aaat	2249	2260	29	3
GS28452414	aaat	8553	8564	33	3
GS28452417	aaat	15260	15271	35	3
GS28452418	aaat	21986	22001	34	4
GS28452422	aaat	18257	18268	32	3
GS28452427	aaat	4540	4555	36	4
GS28452429	aaat	14433	14444	35	3
GS28452482	aaat	6995	7010	36	4
GS28452497	aaat	2122	2133	27	3
GS28452506	aaat	3138	3149	33	3
GS28452572	aaat	3957	3968	32	3
GS28452573	aaat	818	829	31	3
GS28452588	aaat	1879	1890	37	3
GS28452588	aaat	3217	3228	37	3
GS28452595	aaat	6920	6931	33	3
GS28452595	aaat	7050	7061	33	3
GS28452595	aaat	18799	18810	33	3
GS28452606	aaat	644	655	29	3
GS28452608	aaat	270	285	23	4
GS28452620	aaat	319	330	34	3
GS28452636	aaat	3545	3556	27	3
GS28452638	aaat	3620	3631	30	3
GS28452639	aaat	723	734	37	3
GS28452640	aaat	2244	2255	34	3
GS28452640	aaat	7758	7769	34	3
GS28452644	aaat	991	1002	35	3
GS28452647	aaat	3059	3078	36	5
GS28452648	aaat	27026	27045	34	5
GS28452650	aaat	17412	17431	34	5
GS28452651	aaat	20622	20633	35	3
GS28452651	aaat	26269	26280	35	3
GS28452652	aaat	14868	14879	36	3
GS28452652	aaat	20337	20348	36	3
GS28452654	aaat	554	565	35	3
GS28452655	aaat	18289	18300	36	3
GS28452658	aaat	1916	1927	36	3
[truncated: 74,767 more rows]

## Sheet: Bursera cuneata
Sequence	Motif	Start	Stop	GC content	Num Repeats
GS28382916	aaaaac	102039	102056	34	3
GS28383067	aaaaac	22450	22467	30	3
GS28383505	aaaaac	20541	20558	35	3
GS28384092	aaaaac	41891	41908	34	3
GS28384167	aaaaac	4368	4385	32	3
GS28384216	aaaaac	23258	23275	35	3
GS28384231	aaaaac	1009	1032	33	4
GS28384300	aaaaac	8226	8243	32	3
GS28384300	aaaaac	56992	57009	32	3
GS28384352	aaaaac	39751	39768	34	3
GS28384479	aaaaac	7042	7059	35	3
GS28384659	aaaaac	5129	5152	33	4
GS28384699	aaaaac	2444	2461	35	3
GS28385455	aaaaac	16534	16551	35	3
GS28385884	aaaaac	9362	9379	32	3
GS28385941	aaaaac	2744	2767	37	4
GS28386058	aaaaac	6323	6340	33	3
GS28386153	aaaaac	9287	9304	35	3
GS28386155	aaaaac	1881	1904	31	4
GS28386345	aaaaac	12094	12111	34	3
GS28386676	aaaaac	9570	9587	33	3
GS28386860	aaaaac	6407	6424	36	3
GS28386900	aaaaac	2050	2067	33	3
GS28386928	aaaaac	1440	1463	33	4
GS28387330	aaaaac	8558	8575	33	3
GS28387540	aaaaac	11091	11108	34	3
GS28387714	aaaaac	5633	5650	33	3
GS28388304	aaaaac	1346	1363	32	3
GS28388489	aaaaac	6	23	33	3
GS28392216	aaaaac	127	144	36	3
GS28392869	aaaaac	1486	1503	33	3
GS28393485	aaaaac	4164	4181	42	3
GS28393548	aaaaac	4273	4308	32	6
GS28393836	aaaaac	5216	5233	33	3
GS28394063	aaaaac	4782	4799	32	3
GS28394091	aaaaac	4817	4834	32	3
GS28395241	aaaaac	1794	1811	32	3
GS28396036	aaaaac	2789	2806	28	3
GS28396346	aaaaac	2601	2624	31	4
GS28397181	aaaaac	1264	1281	32	3
GS28397628	aaaaac	6167	6184	32	3
GS28398215	aaaaac	1699	1716	31	3
GS28398238	aaaaac	10531	10548	34	3
GS28398264	aaaaac	11300	11317	34	3
GS28398398	aaaaac	10250	10267	36	3
GS28398616	aaaaac	13661	13678	30	3
GS28398650	aaaaac	7727	7744	35	3
GS28398710	aaaaac	2662	2679	36	3
GS28399356	aaaaac	733	750	34	3
GS28399382	aaaaac	7868	7885	33	3
GS28399473	aaaaac	23917	23934	33	3
GS28399548	aaaaac	7319	7342	35	4
GS28399607	aaaaac	5436	5453	35	3
GS28399612	aaaaac	5133	5150	34	3
GS28399683	aaaaac	11741	11764	32	4
GS28400005	aaaaac	28302	28319	35	3
GS28400105	aaaaac	10172	10189	36	3
GS28400116	aaaaac	7798	7815	35	3
GS28400132	aaaaac	30075	30092	34	3
GS28400217	aaaaac	36002	36019	35	3
GS28400224	aaaaac	410	427	34	3
GS28400254	aaaaac	38845	38862	35	3
GS28400254	aaaaac	91551	91568	35	3
GS28382319	aaaaag	11290	11313	29	4
GS28382470	aaaaag	41729	41746	33	3
GS28382541	aaaaag	6046	6069	32	4
GS28382700	aaaaag	17311	17328	36	3
GS28382980	aaaaag	9493	9510	34	3
GS28382988	aaaaag	131232	131249	35	3
GS28383284	aaaaag	54822	54839	34	3
GS28383405	aaaaag	9257	9274	34	3
GS28383498	aaaaag	7311	7328	31	3
GS28383773	aaaaag	3683	3712	34	5
GS28383829	aaaaag	51452	51469	35	3
GS28383930	aaaaag	21021	21038	36	3
GS28384023	aaaaag	753	770	33	3
GS28384269	aaaaag	1176	1193	35	3
GS28384441	aaaaag	13010	13027	33	3
GS28384627	aaaaag	54483	54500	34	3
GS28384776	aaaaag	20603	20620	32	3
GS28384864	aaaaag	4045	4062	28	3
GS28384900	aaaaag	27038	27055	33	3
GS28384914	aaaaag	15293	15316	33	4
GS28384925	aaaaag	3970	3987	29	3
GS28385021	aaaaag	71012	71029	35	3
GS28385094	aaaaag	1711	1728	26	3
GS28385206	aaaaag	31894	31911	34	3
GS28385220	aaaaag	18696	18713	33	3
GS28385225	aaaaag	10381	10398	31	3
GS28385376	aaaaag	32462	32479	32	3
GS28385935	aaaaag	11844	11861	35	3
GS28385958	aaaaag	4333	4350	29	3
GS28386041	aaaaag	14902	14919	34	3
GS28386238	aaaaag	15175	15198	33	4
GS28386714	aaaaag	7669	7686	33	3
GS28387326	aaaaag	9871	9888	34	3
GS28387377	aaaaag	2404	2421	36	3
GS28387592	aaaaag	5957	5974	33	3
GS28387698	aaaaag	29320	29337	35	3
GS28387742	aaaaag	50862	50879	35	3
GS28387869	aaaaag	1591	1608	32	3
GS28388911	aaaaag	1370	1387	32	3
GS28391209	aaaaag	3638	3655	32	3
GS28392474	aaaaag	293	310	35	3
GS28394723	aaaaag	2926	2943	30	3
GS28394835	aaaaag	1709	1726	34	3
GS28395447	aaaaag	3072	3089	36	3
GS28395749	aaaaag	625	642	35	3
GS28396186	aaaaag	1106	1123	36	3
GS28396406	aaaaag	724	741	35	3
GS28396559	aaaaag	6925	6942	31	3
GS28396629	aaaaag	7022	7039	32	3
GS28397583	aaaaag	3049	3066	35	3
GS28397883	aaaaag	12284	12301	37	3
GS28398009	aaaaag	1210	1227	33	3
GS28398067	aaaaag	9710	9727	34	3
GS28398288	aaaaag	13188	13205	37	3
GS28398508	aaaaag	9323	9340	34	3
GS28398587	aaaaag	6948	6965	32	3
GS28398725	aaaaag	15885	15908	33	4
GS28399216	aaaaag	18533	18550	32	3
GS28399232	aaaaag	11685	11702	37	3
GS28399281	aaaaag	2546	2563	38	3
GS28399340	aaaaag	5934	5951	35	3
GS28399374	aaaaag	12625	12642	32	3
GS28399516	aaaaag	2793	2810	34	3
GS28399687	aaaaag	8863	8880	34	3
GS28399714	aaaaag	22407	22424	35	3
GS28399754	aaaaag	18715	18732	31	3
GS28400025	aaaaag	7716	7733	36	3
GS28400063	aaaaag	4750	4767	36	3
GS28400097	aaaaag	23178	23195	34	3
GS28400097	aaaaag	32079	32096	34	3
GS28400130	aaaaag	12892	12909	36	3
GS28400134	aaaaag	48684	48701	35	3
GS28400219	aaaaag	43828	43845	33	3
GS28400231	aaaaag	30560	30577	34	3
GS28382145	aaaaat	106781	106798	34	3
GS28382153	aaaaat	18142	18159	31	3
GS28382159	aaaaat	27889	27906	35	3
GS28382203	aaaaat	31538	31555	35	3
GS28382206	aaaaat	30378	30395	33	3
GS28382237	aaaaat	5626	5643	30	3
GS28382350	aaaaat	22963	22980	36	3
GS28382509	aaaaat	18587	18604	33	3
GS28382548	aaaaat	17486	17503	35	3
GS28382587	aaaaat	13386	13403	33	3
GS28382661	aaaaat	38013	38030	35	3
GS28382730	aaaaat	17412	17429	34	3
GS28382870	aaaaat	16883	16900	33	3
GS28382937	aaaaat	21462	21479	33	3
GS28382980	aaaaat	28024	28041	34	3
GS28382982	aaaaat	513	530	30	3
GS28383020	aaaaat	637	654	34	3
GS28383032	aaaaat	90042	90059	34	3
GS28383257	aaaaat	6263	6280	32	3
GS28383259	aaaaat	16631	16648	36	3
GS28383259	aaaaat	40091	40108	36	3
GS28383365	aaaaat	12606	12623	33	3
GS28383423	aaaaat	35613	35630	31	3
GS28383478	aaaaat	12118	12135	34	3
GS28383524	aaaaat	11577	11594	37	3
GS28383535	aaaaat	16780	16797	35	3
GS28383543	aaaaat	3087	3104	34	3
GS28383702	aaaaat	5906	5923	34	3
GS28383720	aaaaat	7921	7938	36	3
GS28383752	aaaaat	1707	1724	27	3
GS28383778	aaaaat	8319	8336	33	3
GS28383787	aaaaat	752	769	28	3
GS28383808	aaaaat	13426	13443	30	3
GS28383815	aaaaat	2244	2261	28	3
GS28383953	aaaaat	57307	57324	32	3
GS28384045	aaaaat	4151	4168	34	3
GS28384089	aaaaat	9646	9663	32	3
GS28384164	aaaaat	15742	15759	33	3
GS28384171	aaaaat	14907	14924	34	3
GS28384222	aaaaat	48670	48687	35	3
GS28384281	aaaaat	26033	26050	32	3
GS28384283	aaaaat	9193	9210	34	3
GS28384314	aaaaat	12784	12801	35	3
GS28384326	aaaaat	4621	4638	32	3
GS28384454	aaaaat	28747	28764	32	3
GS28384465	aaaaat	34527	34544	35	3
GS28384468	aaaaat	24856	24873	34	3
GS28384501	aaaaat	13739	13756	31	3
GS28384677	aaaaat	835	852	28	3
GS28384697	aaaaat	6826	6843	31	3
GS28384699	aaaaat	430	447	35	3
GS28384869	aaaaat	16943	16960	33	3
GS28384984	aaaaat	9399	9422	37	4
GS28385012	aaaaat	12478	12495	33	3
GS28385027	aaaaat	2694	2711	34	3
GS28385060	aaaaat	14912	14929	33	3
GS28385133	aaaaat	7230	7247	32	3
GS28385218	aaaaat	14270	14287	35	3
GS28385264	aaaaat	6291	6308	35	3
GS28385281	aaaaat	6937	6954	33	3
GS28385317	aaaaat	14695	14712	30	3
GS28385403	aaaaat	260	277	31	3
GS28385419	aaaaat	2142	2159	37	3
GS28385420	aaaaat	63976	63993	37	3
GS28385428	aaaaat	7557	7574	32	3
GS28385428	aaaaat	12627	12644	32	3
GS28385476	aaaaat	8957	8974	30	3
GS28385547	aaaaat	8369	8386	29	3
GS28385811	aaaaat	6064	6081	37	3
GS28385893	aaaaat	5495	5512	35	3
GS28385995	aaaaat	8312	8329	32	3
GS28386071	aaaaat	2834	2851	30	3
GS28386378	aaaaat	6092	6109	33	3
GS28386379	aaaaat	22632	22649	35	3
GS28386396	aaaaat	11483	11500	34	3
GS28386625	aaaaat	16482	16499	33	3
GS28386670	aaaaat	1437	1460	31	4
GS28386774	aaaaat	23120	23137	35	3
GS28386855	aaaaat	947	964	31	3
GS28387198	aaaaat	10236	10253	33	3
GS28387288	aaaaat	15973	15996	35	4
GS28387327	aaaaat	3366	3383	32	3
GS28387443	aaaaat	5467	5490	33	4
GS28387456	aaaaat	95743	95760	36	3
GS28387493	aaaaat	21749	21766	37	3
GS28387504	aaaaat	23674	23691	34	3
GS28387520	aaaaat	37347	37364	35	3
GS28387525	aaaaat	17691	17708	34	3
GS28387630	aaaaat	3944	3961	34	3
GS28387705	aaaaat	40779	40796	36	3
GS28387710	aaaaat	24470	24487	34	3
GS28388695	aaaaat	2112	2129	25	3
GS28389309	aaaaat	2592	2609	32	3
GS28389879	aaaaat	1917	1934	35	3
GS28390462	aaaaat	443	460	27	3
GS28390542	aaaaat	3206	3223	32	3
GS28390835	aaaaat	516	539	33	4
GS28391715	aaaaat	2015	2032	30	3
GS28392065	aaaaat	2957	2974	31	3
GS28392066	aaaaat	1271	1288	30	3
GS28392129	aaaaat	853	870	35	3
GS28392231	aaaaat	3399	3416	40	3
GS28392498	aaaaat	2119	2136	33	3
GS28392772	aaaaat	573	590	37	3
GS28393558	aaaaat	4592	4609	30	3
GS28393699	aaaaat	3892	3909	30	3
GS28393754	aaaaat	2710	2727	30	3
GS28393756	aaaaat	5052	5087	35	6
GS28393812	aaaaat	198	215	34	3
GS28393841	aaaaat	4835	4852	33	3
GS28394385	aaaaat	2936	2953	33	3
GS28394445	aaaaat	4888	4905	34	3
GS28394584	aaaaat	3642	3659	33	3
GS28394595	aaaaat	3079	3096	32	3
GS28394596	aaaaat	212	229	35	3
GS28394711	aaaaat	2098	2115	33	3
GS28394762	aaaaat	3834	3851	34	3
GS28394786	aaaaat	2949	2966	32	3
GS28394912	aaaaat	1175	1192	34	3
GS28394950	aaaaat	6071	6088	36	3
GS28395041	aaaaat	3439	3456	34	3
GS28395094	aaaaat	2949	2966	32	3
GS28395309	aaaaat	860	877	34	3
GS28395316	aaaaat	1084	1101	29	3
GS28395383	aaaaat	2236	2253	36	3
GS28395392	aaaaat	6188	6205	35	3
GS28395397	aaaaat	4144	4161	32	3
GS28395487	aaaaat	1400	1423	31	4
GS28395721	aaaaat	5757	5774	34	3
GS28396046	aaaaat	4532	4549	30	3
GS28396145	aaaaat	4962	4979	33	3
GS28396327	aaaaat	1265	1282	36	3
GS28396334	aaaaat	1283	1300	36	3
GS28397220	aaaaat	3283	3300	33	3
GS28397225	aaaaat	4858	4875	31	3
GS28397539	aaaaat	3532	3549	35	3
GS28397665	aaaaat	6744	6761	33	3
GS28397875	aaaaat	6818	6835	33	3
GS28397891	aaaaat	1960	1977	33	3
GS28397896	aaaaat	9706	9723	31	3
GS28397897	aaaaat	2020	2043	32	4
GS28397905	aaaaat	9047	9064	32	3
GS28398062	aaaaat	11361	11378	36	3
GS28398164	aaaaat	2004	2021	31	3
GS28398220	aaaaat	5087	5104	33	3
GS28398376	aaaaat	14286	14303	36	3
GS28398467	aaaaat	8834	8851	36	3
GS28398495	aaaaat	12789	12806	37	3
GS28398713	aaaaat	15686	15703	37	3
GS28398775	aaaaat	1111	1128	33	3
GS28398784	aaaaat	16368	16385	34	3
GS28399029	aaaaat	18429	18446	34	3
GS28399030	aaaaat	14477	14494	31	3
GS28399083	aaaaat	1202	1219	31	3
GS28399095	aaaaat	12747	12764	34	3
GS28399172	aaaaat	1196	1213	34	3
GS28399222	aaaaat	14601	14618	32	3
GS28399308	aaaaat	5945	5962	35	3
GS28399336	aaaaat	7010	7033	37	4
GS28399361	aaaaat	494	511	36	3
GS28399367	aaaaat	520	537	34	3
GS28399382	aaaaat	20022	20039	33	3
GS28399404	aaaaat	20561	20578	33	3
GS28399442	aaaaat	17583	17600	33	3
GS28399455	aaaaat	14942	14965	36	4
GS28399479	aaaaat	639	656	33	3
GS28399523	aaaaat	6188	6205	33	3
GS28399554	aaaaat	1649	1666	35	3
GS28399605	aaaaat	8407	8424	33	3
GS28399605	aaaaat	24495	24512	33	3
GS28399657	aaaaat	3208	3225	35	3
GS28399671	aaaaat	7738	7761	33	4
GS28399679	aaaaat	26132	26149	32	3
GS28399682	aaaaat	17005	17022	35	3
GS28399717	aaaaat	23007	23024	35	3
GS28399783	aaaaat	28174	28191	34	3
GS28399785	aaaaat	9111	9128	36	3
GS28399814	aaaaat	7177	7194	33	3
GS28399825	aaaaat	31011	31028	34	3
GS28399929	aaaaat	15965	15982	34	3
GS28399934	aaaaat	7244	7261	35	3
GS28399948	aaaaat	7262	7279	33	3
GS28399955	aaaaat	29906	29923	34	3
GS28400007	aaaaat	38301	38318	34	3
GS28400022	aaaaat	24435	24452	35	3
GS28400060	aaaaat	23662	23679	34	3
GS28400079	aaaaat	8178	8195	36	3
GS28400088	aaaaat	22093	22110	35	3
GS28400112	aaaaat	41838	41855	34	3
GS28400125	aaaaat	24950	24967	35	3
GS28400140	aaaaat	21814	21831	35	3
GS28400141	aaaaat	5807	5824	36	3
GS28400144	aaaaat	1567	1590	36	4
GS28400150	aaaaat	2863	2880	34	3
GS28400162	aaaaat	13335	13352	34	3
GS28400172	aaaaat	48195	48212	32	3
GS28400178	aaaaat	57443	57460	34	3
GS28400210	aaaaat	15661	15678	34	3
GS28400213	aaaaat	55392	55409	33	3
GS28400238	aaaaat	4785	4802	35	3
GS28400240	aaaaat	6529	6546	36	3
GS28400241	aaaaat	20683	20700	36	3
GS28400245	aaaaat	9074	9097	35	4
GS28400252	aaaaat	87731	87748	34	3
GS28400267	aaaaat	35853	35870	34	3
GS28400268	aaaaat	93984	94001	34	3
GS28400269	aaaaat	108837	108854	35	3
GS28382158	aaaac	30544	30558	37	3
GS28382161	aaaac	7542	7556	30	3
GS28382296	aaaac	525	539	35	3
GS28382436	aaaac	18381	18400	34	4
GS28382714	aaaac	3702	3716	34	3
GS28382977	aaaac	2461	2475	35	3
GS28383037	aaaac	2086	2100	30	3
GS28383259	aaaac	27322	27336	36	3
GS28383299	aaaac	7944	7958	34	3
GS28383303	aaaac	35772	35791	32	4
GS28383305	aaaac	20460	20474	35	3
GS28383337	aaaac	1230	1244	32	3
GS28383378	aaaac	5495	5509	35	3
GS28383614	aaaac	12646	12660	33	3
GS28383664	aaaac	3127	3146	35	4
GS28383913	aaaac	10945	10959	36	3
GS28383926	aaaac	25383	25397	34	3
GS28384188	aaaac	7450	7464	28	3
GS28384644	aaaac	8479	8493	32	3
GS28384711	aaaac	6134	6148	35	3
GS28384766	aaaac	57245	57259	33	3
GS28385141	aaaac	9733	9747	30	3
GS28385188	aaaac	12825	12849	37	5
GS28385417	aaaac	23673	23687	32	3
GS28385455	aaaac	16547	16561	35	3
GS28385552	aaaac	27981	27995	33	3
GS28385638	aaaac	3148	3162	35	3
GS28385787	aaaac	22303	22317	31	3
GS28386019	aaaac	1521	1535	29	3
GS28386130	aaaac	11434	11453	34	4
GS28386153	aaaac	97860	97874	35	3
GS28386234	aaaac	4693	4707	25	3
GS28386328	aaaac	3336	3350	34	3
GS28386431	aaaac	2416	2435	33	4
GS28386524	aaaac	6135	6154	34	4
GS28387069	aaaac	10472	10486	35	3
GS28387213	aaaac	40827	40841	36	3
GS28387303	aaaac	2974	2988	33	3
GS28387429	aaaac	2975	2989	32	3
GS28387493	aaaac	42378	42392	37	3
GS28387570	aaaac	12021	12035	32	3
GS28387674	aaaac	1091	1105	33	3
GS28387754	aaaac	20052	20066	34	3
GS28389381	aaaac	406	420	26	3
GS28389998	aaaac	2220	2234	32	3
GS28391193	aaaac	3546	3570	33	5
GS28391314	aaaac	352	366	41	3
GS28391827	aaaac	407	421	36	3
GS28392043	aaaac	2866	2880	35	3
GS28392761	aaaac	4055	4069	28	3
GS28393836	aaaac	5229	5243	33	3
GS28394063	aaaac	5043	5062	32	4
GS28394091	aaaac	5078	5097	32	4
GS28394100	aaaac	4001	4015	30	3
GS28394223	aaaac	4012	4031	35	4
GS28394394	aaaac	3294	3308	36	3
GS28394592	aaaac	4861	4885	28	5
GS28395406	aaaac	747	761	33	3
GS28396204	aaaac	2855	2874	38	4
GS28396303	aaaac	2968	2982	32	3
GS28396500	aaaac	2087	2101	35	3
GS28396666	aaaac	8439	8453	33	3
GS28397128	aaaac	4365	4379	33	3
GS28397131	aaaac	7276	7290	31	3
GS28397172	aaaac	7714	7728	35	3
GS28397218	aaaac	2921	2935	31	3
GS28397373	aaaac	3475	3499	32	5
GS28397806	aaaac	11664	11678	37	3
GS28397912	aaaac	3144	3163	34	4
GS28398190	aaaac	8190	8204	35	3
GS28398331	aaaac	10377	10391	34	3
GS28398351	aaaac	9006	9020	35	3
GS28398432	aaaac	9823	9837	34	3
GS28398565	aaaac	7418	7432	35	3
GS28398704	aaaac	9259	9273	38	3
GS28398707	aaaac	5693	5707	34	3
GS28398802	aaaac	14796	14810	30	3
GS28398843	aaaac	3735	3749	32	3
GS28399051	aaaac	14105	14124	36	4
GS28399092	aaaac	15370	15394	35	5
GS28399130	aaaac	10839	10858	34	4
GS28399146	aaaac	11528	11542	37	3
GS28399183	aaaac	15422	15436	32	3
GS28399270	aaaac	8446	8465	35	4
GS28399343	aaaac	19735	19749	32	3
GS28399438	aaaac	21267	21281	37	3
GS28399505	aaaac	668	682	35	3
GS28399566	aaaac	14001	14015	37	3
GS28399575	aaaac	21052	21066	34	3
GS28399653	aaaac	24189	24203	35	3
GS28399687	aaaac	27418	27432	34	3
GS28399694	aaaac	14233	14247	33	3
GS28399841	aaaac	15617	15631	34	3
GS28399891	aaaac	22812	22826	36	3
GS28399970	aaaac	15068	15082	33	3
GS28399990	aaaac	3639	3653	33	3
GS28400006	aaaac	23302	23316	35	3
GS28400049	aaaac	40200	40219	34	4
GS28400050	aaaac	28655	28674	33	4
GS28400087	aaaac	46851	46865	32	3
GS28400094	aaaac	19751	19765	35	3
GS28400173	aaaac	47351	47365	36	3
GS28400191	aaaac	21197	21211	33	3
GS28400239	aaaac	56851	56870	35	4
GS28400243	aaaac	59759	59773	34	3
GS28400251	aaaac	11260	11274	36	3
GS28400263	aaaac	84784	84798	35	3
GS28400266	aaaac	91193	91207	35	3
GS28400271	aaaac	9913	9927	36	3
GS28383087	aaaaca	1659	1676	32	3
GS28383102	aaaaca	35873	35890	33	3
GS28383240	aaaaca	18728	18745	31	3
GS28383688	aaaaca	10139	10156	31	3
GS28383950	aaaaca	3656	3673	34	3
GS28385387	aaaaca	4607	4624	32	3
GS28385439	aaaaca	5940	5957	35	3
GS28386774	aaaaca	54858	54875	35	3
GS28387034	aaaaca	38331	38348	34	3
GS28387396	aaaaca	3940	3957	33	3
GS28391624	aaaaca	2336	2353	33	3
GS28391651	aaaaca	1214	1231	36	3
GS28392098	aaaaca	3973	3990	37	3
GS28396551	aaaaca	1149	1166	33	3
GS28397128	aaaaca	4375	4392	33	3
GS28397299	aaaaca	4663	4680	37	3
GS28397584	aaaaca	4991	5008	31	3
GS28399353	aaaaca	5888	5905	33	3
GS28399694	aaaaca	14243	14260	33	3
GS28399778	aaaaca	27147	27164	35	3
GS28399889	aaaaca	7440	7457	33	3
GS28400117	aaaaca	44381	44398	36	3
GS28400189	aaaaca	37439	37456	35	3
GS28400272	aaaaca	88947	88964	36	3
GS28385467	aaaacc	12218	12235	34	3
GS28386815	aaaacg	11442	11459	32	3
GS28400240	aaaacg	11362	11391	36	5
GS28382599	aaaact	9375	9392	35	3
GS28400035	aaaact	28102	28137	35	6
GS28382121	aaaag	6824	6838	36	3
GS28382163	aaaag	8098	8112	32	3
GS28382193	aaaag	108226	108240	35	3
GS28382196	aaaag	2209	2223	35	3
GS28382209	aaaag	13704	13728	31	5
GS28382236	aaaag	2124	2138	29	3
GS28382287	aaaag	8044	8058	33	3
GS28382344	aaaag	68017	68036	35	4
GS28382366	aaaag	43658	43672	32	3
GS28382415	aaaag	16019	16033	34	3
GS28382442	aaaag	142631	142645	35	3
GS28382454	aaaag	47634	47648	33	3
GS28382627	aaaag	3281	3300	31	4
GS28382712	aaaag	12470	12489	33	4
GS28382757	aaaag	63223	63237	35	3
GS28382810	aaaag	36	50	35	3
GS28382875	aaaag	10812	10826	35	3
GS28383013	aaaag	27126	27145	31	4
GS28383013	aaaag	62365	62379	31	3
GS28383053	aaaag	1000	1014	34	3
GS28383056	aaaag	23131	23150	35	4
GS28383130	aaaag	10333	10347	34	3
GS28383241	aaaag	9237	9256	32	4
GS28383372	aaaag	78562	78576	35	3
GS28383511	aaaag	3498	3512	36	3
GS28383719	aaaag	25532	25551	31	4
GS28383755	aaaag	22244	22258	35	3
GS28383819	aaaag	1885	1899	35	3
GS28383911	aaaag	8023	8037	33	3
GS28383933	aaaag	59398	59412	35	3
GS28383940	aaaag	7333	7347	35	3
GS28383950	aaaag	61082	61106	34	5
GS28383993	aaaag	12291	12305	33	3
GS28384004	aaaag	6877	6891	34	3
GS28384051	aaaag	28363	28377	32	3
GS28384051	aaaag	28799	28813	32	3
GS28384101	aaaag	4106	4120	31	3
GS28384135	aaaag	45335	45354	35	4
GS28384149	aaaag	1869	1883	17	3
GS28384259	aaaag	16835	16849	36	3
GS28384335	aaaag	28435	28449	32	3
GS28384391	aaaag	33638	33662	35	5
GS28384429	aaaag	11779	11793	35	3
GS28384447	aaaag	21469	21483	32	3
GS28384576	aaaag	18397	18411	30	3
GS28384621	aaaag	2582	2596	32	3
GS28384661	aaaag	2029	2043	34	3
GS28384670	aaaag	9205	9219	33	3
GS28384727	aaaag	60243	60257	35	3
GS28384734	aaaag	10081	10100	35	4
GS28384897	aaaag	50508	50522	36	3
GS28385003	aaaag	32128	32142	36	3
GS28385254	aaaag	21795	21809	31	3
GS28385317	aaaag	9795	9809	30	3
GS28385325	aaaag	6187	6201	30	3
GS28385361	aaaag	2190	2204	33	3
GS28385450	aaaag	2307	2321	35	3
GS28385529	aaaag	23809	23823	34	3
GS28385542	aaaag	19290	19304	35	3
GS28385640	aaaag	847	861	35	3
GS28385651	aaaag	356	370	36	3
GS28385886	aaaag	976	990	32	3
GS28385942	aaaag	45435	45449	35	3
GS28385958	aaaag	1290	1304	29	3
GS28386077	aaaag	41836	41850	33	3
GS28386128	aaaag	231	245	26	3
GS28386128	aaaag	333	352	26	4
GS28386137	aaaag	50966	50980	33	3
GS28386138	aaaag	17774	17788	34	3
GS28386153	aaaag	24514	24528	35	3
GS28386200	aaaag	95624	95638	36	3
GS28386241	aaaag	12787	12801	35	3
GS28386254	aaaag	2660	2674	31	3
GS28386321	aaaag	43434	43448	34	3
GS28386406	aaaag	37212	37226	36	3
GS28386525	aaaag	4349	4363	33	3
GS28386546	aaaag	4910	4924	28	3
GS28386603	aaaag	9467	9491	29	5
GS28386682	aaaag	1680	1694	34	3
GS28387227	aaaag	38594	38608	36	3
GS28387407	aaaag	2247	2261	34	3
GS28387437	aaaag	5955	5969	35	3
GS28387439	aaaag	49928	49942	35	3
GS28387674	aaaag	781	805	33	5
GS28387713	aaaag	61855	61869	34	3
GS28387903	aaaag	1720	1734	31	3
GS28388730	aaaag	2450	2464	38	3
GS28388980	aaaag	2176	2190	25	3
GS28389624	aaaag	1872	1891	36	4
GS28389773	aaaag	537	551	31	3
GS28390049	aaaag	887	901	34	3
GS28390448	aaaag	577	591	29	3
GS28390968	aaaag	3571	3585	32	3
GS28391876	aaaag	315	329	32	3
GS28391978	aaaag	1974	1988	37	3
GS28392069	aaaag	1273	1297	27	5
GS28392504	aaaag	3907	3921	32	3
GS28393186	aaaag	3361	3375	34	3
GS28393533	aaaag	1419	1433	30	3
GS28393689	aaaag	4876	4890	38	3
GS28393872	aaaag	3712	3726	29	3
GS28393895	aaaag	3440	3454	34	3
GS28394045	aaaag	1578	1592	34	3
GS28394288	aaaag	4383	4397	34	3
GS28394723	aaaag	5012	5026	30	3
GS28394830	aaaag	1113	1127	31	3
GS28395095	aaaag	940	954	31	3
GS28395121	aaaag	3490	3504	34	3
GS28395303	aaaag	2029	2048	33	4
GS28395797	aaaag	4357	4371	29	3
GS28396026	aaaag	7011	7025	33	3
GS28396222	aaaag	7774	7793	34	4
GS28396322	aaaag	3452	3466	35	3
GS28396367	aaaag	194	213	33	4
GS28396435	aaaag	876	900	29	5
GS28396507	aaaag	5163	5177	31	3
GS28396541	aaaag	3757	3771	31	3
GS28396643	aaaag	4506	4520	32	3
GS28396792	aaaag	5478	5492	28	3
GS28396920	aaaag	371	385	32	3
GS28397036	aaaag	5310	5324	36	3
GS28397079	aaaag	1340	1359	33	4
GS28397098	aaaag	8791	8805	30	3
GS28397153	aaaag	8415	8429	32	3
GS28397180	aaaag	8078	8092	35	3
GS28397181	aaaag	6059	6073	32	3
GS28397234	aaaag	9867	9881	35	3
GS28397278	aaaag	9465	9479	35	3
GS28397650	aaaag	1443	1457	35	3
GS28397686	aaaag	3549	3563	30	3
GS28397791	aaaag	7608	7622	37	3
GS28397826	aaaag	6478	6492	34	3
GS28398130	aaaag	12680	12694	33	3
GS28398183	aaaag	8813	8827	31	3
GS28398235	aaaag	6033	6047	26	3
GS28398268	aaaag	8909	8923	31	3
GS28398399	aaaag	5330	5349	37	4
GS28398570	aaaag	5986	6000	33	3
GS28398582	aaaag	9308	9322	37	3
GS28398685	aaaag	8387	8401	34	3
GS28398725	aaaag	9434	9448	33	3
GS28398840	aaaag	13709	13728	32	4
GS28398904	aaaag	9701	9715	35	3
GS28398919	aaaag	463	477	33	3
GS28398963	aaaag	10672	10686	33	3
GS28398982	aaaag	1682	1696	35	3
GS28399076	aaaag	15041	15055	38	3
GS28399094	aaaag	17437	17456	37	4
GS28399167	aaaag	9120	9139	36	4
GS28399175	aaaag	723	737	32	3
GS28399180	aaaag	16092	16111	32	4
GS28399191	aaaag	11687	11716	34	6
GS28399229	aaaag	19787	19801	34	3
GS28399267	aaaag	15414	15428	34	3
GS28399306	aaaag	21350	21364	35	3
GS28399389	aaaag	817	831	35	3
GS28399524	aaaag	22985	22999	36	3
GS28399541	aaaag	10779	10798	35	4
GS28399597	aaaag	4827	4846	35	4
GS28399630	aaaag	5627	5641	36	3
GS28399737	aaaag	23515	23539	35	5
GS28399763	aaaag	7234	7248	35	3
GS28399781	aaaag	27764	27778	36	3
GS28399791	aaaag	16458	16472	34	3
GS28399795	aaaag	18890	18904	33	3
GS28399802	aaaag	27378	27392	34	3
GS28399808	aaaag	14658	14672	35	3
GS28399929	aaaag	15696	15725	34	6
GS28399929	aaaag	24040	24054	34	3
GS28399934	aaaag	7741	7755	35	3
GS28399957	aaaag	12963	12977	35	3
GS28399959	aaaag	25443	25462	36	4
GS28399985	aaaag	6951	6965	36	3
GS28400038	aaaag	6747	6766	36	4
GS28400052	aaaag	25271	25290	36	4
GS28400059	aaaag	26312	26326	36	3
GS28400067	aaaag	37339	37353	36	3
GS28400069	aaaag	9547	9566	33	4
GS28400086	aaaag	32588	32602	33	3
GS28400096	aaaag	781	795	35	3
GS28400143	aaaag	8598	8617	34	4
GS28400197	aaaag	38834	38848	34	3
GS28400202	aaaag	53596	53620	34	5
GS28400215	aaaag	60068	60092	34	5
GS28400217	aaaag	22896	22910	35	3
GS28400225	aaaag	30429	30448	36	4
GS28400236	aaaag	32820	32834	35	3
GS28400237	aaaag	69176	69190	34	3
GS28400246	aaaag	62032	62046	36	3
GS28400411	aaaag	1407	1421	32	3
GS28383078	aaaaga	3950	3967	32	3
GS28383245	aaaaga	9427	9444	35	3
GS28383551	aaaaga	32350	32367	33	3
GS28383797	aaaaga	6614	6631	32	3
GS28385094	aaaaga	1643	1660	26	3
GS28385496	aaaaga	31078	31095	36	3
GS28386658	aaaaga	15666	15683	32	3
GS28387173	aaaaga	9919	9936	29	3
GS28387727	aaaaga	6905	6922	33	3
GS28387761	aaaaga	16116	16139	35	4
GS28389631	aaaaga	2788	2805	36	3
GS28390228	aaaaga	683	700	29	3
GS28391604	aaaaga	3849	3866	32	3
GS28396094	aaaaga	7641	7658	39	3
GS28397194	aaaaga	631	648	36	3
GS28397918	aaaaga	7069	7086	33	3
GS28398606	aaaaga	747	764	36	3
GS28398917	aaaaga	7989	8012	32	4
GS28399326	aaaaga	4415	4432	32	3
GS28399345	aaaaga	22897	22914	31	3
GS28399505	aaaaga	7697	7714	35	3
GS28399940	aaaaga	20766	20783	33	3
GS28400270	aaaaga	64858	64875	36	3
GS28399196	aaaagc	6549	6572	33	4
GS28397229	aaaagg	1641	1658	33	3
GS28382119	aaaat	27623	27647	34	5
GS28382126	aaaat	6819	6833	27	3
GS28382131	aaaat	11329	11343	35	3
GS28382145	aaaat	63503	63517	34	3
GS28382184	aaaat	12722	12741	31	4
GS28382218	aaaat	8893	8907	34	3
GS28382227	aaaat	8399	8413	35	3
GS28382256	aaaat	27910	27924	32	3
GS28382298	aaaat	2041	2055	31	3
GS28382302	aaaat	3148	3167	30	4
GS28382311	aaaat	14415	14429	30	3
GS28382337	aaaat	15181	15195	33	3
GS28382338	aaaat	8154	8173	35	4
GS28382347	aaaat	14887	14901	36	3
GS28382351	aaaat	10030	10044	29	3
GS28382358	aaaat	30757	30771	34	3
GS28382366	aaaat	10670	10684	32	3
GS28382374	aaaat	2738	2757	32	4
GS28382376	aaaat	31088	31102	35	3
GS28382378	aaaat	46788	46807	33	4
GS28382390	aaaat	2368	2382	29	3
GS28382464	aaaat	1409	1428	34	4
GS28382464	aaaat	6324	6338	34	3
GS28382464	aaaat	8740	8754	34	3
GS28382468	aaaat	11512	11526	32	3
GS28382480	aaaat	75273	75297	33	5
GS28382484	aaaat	14829	14843	35	3
GS28382496	aaaat	25392	25406	33	3
GS28382496	aaaat	29013	29027	33	3
GS28382508	aaaat	34906	34920	33	3
GS28382516	aaaat	17270	17284	31	3
GS28382524	aaaat	8420	8439	34	4
GS28382524	aaaat	54042	54056	34	3
GS28382537	aaaat	33729	33748	36	4
GS28382581	aaaat	772	786	31	3
GS28382585	aaaat	23842	23856	32	3
GS28382599	aaaat	8772	8791	35	4
GS28382600	aaaat	11662	11676	31	3
GS28382606	aaaat	12619	12633	38	3
GS28382626	aaaat	2664	2678	35	3
GS28382632	aaaat	7744	7758	34	3
GS28382669	aaaat	70990	71004	34	3
GS28382681	aaaat	4429	4443	29	3
GS28382687	aaaat	2014	2028	33	3
GS28382712	aaaat	11677	11691	33	3
GS28382726	aaaat	4027	4041	35	3
GS28382739	aaaat	5830	5844	31	3
GS28382757	aaaat	45917	45931	35	3
GS28382757	aaaat	47395	47409	35	3
GS28382828	aaaat	2945	2959	35	3
GS28382840	aaaat	33590	33604	37	3
GS28382845	aaaat	11152	11166	30	3
GS28382845	aaaat	17926	17940	30	3
GS28382850	aaaat	11245	11259	32	3
GS28382857	aaaat	7034	7048	30	3
GS28382889	aaaat	5051	5065	35	3
GS28382901	aaaat	672	686	29	3
GS28382915	aaaat	26659	26673	33	3
GS28382926	aaaat	15163	15177	32	3
GS28382980	aaaat	694	713	34	4
GS28383000	aaaat	23592	23606	34	3
GS28383013	aaaat	27653	27667	31	3
GS28383013	aaaat	48969	48983	31	3
GS28383020	aaaat	23863	23877	34	3
GS28383043	aaaat	10139	10153	33	3
GS28383067	aaaat	26408	26422	30	3
GS28383100	aaaat	6449	6463	25	3
GS28383120	aaaat	12688	12702	34	3
GS28383124	aaaat	4339	4353	29	3
GS28383124	aaaat	8111	8125	29	3
GS28383128	aaaat	11538	11552	35	3
GS28383141	aaaat	31857	31871	33	3
GS28383141	aaaat	53961	53980	33	4
GS28383151	aaaat	61	75	31	3
GS28383153	aaaat	8660	8679	31	4
GS28383159	aaaat	12942	12961	33	4
GS28383183	aaaat	51349	51363	35	3
GS28383198	aaaat	7490	7504	30	3
GS28383249	aaaat	26216	26230	34	3
GS28383254	aaaat	14316	14330	34	3
GS28383257	aaaat	17641	17655	32	3
GS28383258	aaaat	7184	7198	34	3
GS28383271	aaaat	25620	25634	36	3
GS28383271	aaaat	25764	25778	36	3
GS28383308	aaaat	17328	17342	34	3
GS28383363	aaaat	65788	65802	34	3
GS28383363	aaaat	67569	67583	34	3
GS28383366	aaaat	2098	2112	27	3
GS28383383	aaaat	417	431	35	3
GS28383407	aaaat	1769	1783	33	3
GS28383408	aaaat	9802	9826	32	5
GS28383448	aaaat	9900	9914	35	3
GS28383472	aaaat	15470	15484	33	3
GS28383496	aaaat	9996	10010	34	3
GS28383522	aaaat	27050	27064	31	3
GS28383524	aaaat	19842	19856	37	3
GS28383534	aaaat	3881	3895	29	3
GS28383542	aaaat	8126	8140	35	3
GS28383543	aaaat	3100	3114	34	3
GS28383563	aaaat	3302	3316	31	3
GS28383580	aaaat	35856	35870	32	3
GS28383603	aaaat	215	229	34	3
GS28383604	aaaat	5286	5300	31	3
GS28383645	aaaat	31987	32001	31	3
GS28383645	aaaat	45799	45813	31	3
GS28383652	aaaat	5812	5826	32	3
GS28383707	aaaat	65692	65706	34	3
GS28383720	aaaat	23841	23855	36	3
GS28383722	aaaat	15510	15524	34	3
GS28383734	aaaat	5414	5428	31	3
GS28383734	aaaat	6607	6621	31	3
GS28383736	aaaat	186	200	32	3
GS28383739	aaaat	14558	14572	36	3
GS28383740	aaaat	3932	3946	29	3
GS28383770	aaaat	3427	3441	32	3
GS28383778	aaaat	5218	5232	33	3
GS28383787	aaaat	13	27	28	3
GS28383790	aaaat	586	600	34	3
GS28383799	aaaat	29830	29844	32	3
GS28383804	aaaat	22849	22863	33	3
GS28383849	aaaat	5082	5096	34	3
GS28383851	aaaat	4390	4404	34	3
GS28383852	aaaat	12411	12425	29	3
GS28383855	aaaat	16379	16393	31	3
GS28383859	aaaat	8114	8128	34	3
GS28383866	aaaat	8184	8198	30	3
GS28383869	aaaat	11517	11531	32	3
GS28383871	aaaat	111586	111600	34	3
GS28383872	aaaat	6115	6129	30	3
GS28383889	aaaat	5428	5442	33	3
GS28383891	aaaat	5156	5170	34	3
GS28383902	aaaat	34737	34751	36	3
GS28383904	aaaat	4842	4856	30	3
GS28383915	aaaat	1023	1037	32	3
GS28383940	aaaat	49787	49801	35	3
GS28383944	aaaat	33759	33773	34	3
GS28383953	aaaat	33146	33165	32	4
GS28383981	aaaat	27506	27520	35	3
GS28383993	aaaat	7837	7856	33	4
GS28383998	aaaat	2263	2277	32	3
GS28384032	aaaat	22103	22117	31	3
GS28384046	aaaat	38060	38074	34	3
GS28384048	aaaat	27679	27698	32	4
GS28384062	aaaat	14218	14232	30	3
GS28384086	aaaat	20346	20360	33	3
GS28384128	aaaat	80282	80296	36	3
GS28384135	aaaat	10006	10025	35	4
GS28384156	aaaat	4226	4240	34	3
GS28384193	aaaat	7297	7311	35	3
GS28384216	aaaat	6164	6178	35	3
GS28384243	aaaat	25258	25272	33	3
GS28384292	aaaat	13074	13093	33	4
GS28384307	aaaat	5454	5468	35	3
GS28384314	aaaat	11324	11338	35	3
GS28384336	aaaat	12790	12804	35	3
GS28384337	aaaat	499	518	32	4
GS28384352	aaaat	3930	3944	34	3
GS28384352	aaaat	16047	16061	34	3
GS28384383	aaaat	9723	9742	34	4
GS28384408	aaaat	417	431	34	3
GS28384417	aaaat	15168	15182	34	3
GS28384429	aaaat	20788	20802	35	3
GS28384458	aaaat	71165	71179	34	3
GS28384458	aaaat	77175	77189	34	3
GS28384469	aaaat	890	904	32	3
GS28384520	aaaat	2282	2296	34	3
GS28384561	aaaat	12776	12800	30	5
GS28384590	aaaat	7772	7791	37	4
GS28384595	aaaat	42148	42167	31	4
GS28384596	aaaat	9542	9556	28	3
GS28384627	aaaat	32277	32291	34	3
GS28384670	aaaat	1917	1931	33	3
GS28384679	aaaat	26159	26173	33	3
GS28384695	aaaat	24061	24075	32	3
GS28384703	aaaat	1839	1853	36	3
GS28384719	aaaat	15613	15627	35	3
GS28384739	aaaat	20506	20520	32	3
GS28384748	aaaat	4526	4545	29	4
GS28384769	aaaat	1422	1436	37	3
GS28384775	aaaat	3148	3162	29	3
GS28384776	aaaat	32810	32824	32	3
GS28384783	aaaat	10405	10419	38	3
GS28384803	aaaat	8464	8478	32	3
GS28384818	aaaat	488	502	23	3
GS28384821	aaaat	1852	1866	28	3
GS28384872	aaaat	10414	10433	31	4
GS28384897	aaaat	108715	108729	36	3
GS28384939	aaaat	3343	3357	32	3
GS28384945	aaaat	519	533	22	3
GS28384955	aaaat	31393	31407	35	3
GS28384976	aaaat	17996	18015	34	4
GS28385035	aaaat	71994	72008	35	3
GS28385059	aaaat	421	435	34	3
GS28385094	aaaat	14464	14478	26	3
GS28385125	aaaat	31914	31928	33	3
GS28385139	aaaat	7297	7311	36	3
GS28385209	aaaat	26326	26340	34	3
GS28385222	aaaat	5495	5509	34	3
GS28385236	aaaat	4305	4319	34	3
GS28385299	aaaat	11062	11076	35	3
GS28385361	aaaat	2838	2852	33	3
GS28385377	aaaat	16006	16020	30	3
GS28385410	aaaat	1833	1847	35	3
GS28385419	aaaat	10884	10898	37	3
GS28385420	aaaat	47172	47186	37	3
GS28385437	aaaat	52909	52928	35	4
GS28385452	aaaat	82	96	32	3
GS28385467	aaaat	5705	5719	34	3
GS28385496	aaaat	14580	14594	36	3
GS28385498	aaaat	229	243	26	3
GS28385510	aaaat	8915	8929	33	3
GS28385529	aaaat	6597	6611	34	3
GS28385542	aaaat	46392	46406	35	3
GS28385550	aaaat	27392	27406	35	3
GS28385550	aaaat	42137	42151	35	3
GS28385581	aaaat	18148	18162	34	3
GS28385590	aaaat	3547	3561	32	3
GS28385621	aaaat	7499	7513	36	3
GS28385623	aaaat	12055	12074	32	4
GS28385630	aaaat	23122	23141	34	4
GS28385760	aaaat	1207	1226	30	4
GS28385798	aaaat	1016	1030	31	3
GS28385872	aaaat	4701	4715	34	3
GS28385923	aaaat	4773	4787	32	3
GS28385970	aaaat	31419	31433	35	3
GS28385972	aaaat	12726	12740	32	3
GS28385981	aaaat	12108	12122	32	3
GS28386010	aaaat	10201	10220	34	4
GS28386046	aaaat	19056	19070	34	3
GS28386076	aaaat	28037	28051	33	3
GS28386125	aaaat	59771	59790	36	4
GS28386143	aaaat	50369	50383	35	3
GS28386144	aaaat	26434	26453	32	4
GS28386153	aaaat	116699	116713	35	3
GS28386153	aaaat	116788	116802	35	3
GS28386164	aaaat	10801	10815	31	3
GS28386200	aaaat	20252	20266	36	3
GS28386219	aaaat	244	258	33	3
GS28386246	aaaat	4407	4421	27	3
GS28386258	aaaat	22363	22377	36	3
GS28386264	aaaat	4979	4993	33	3
GS28386287	aaaat	2498	2512	33	3
GS28386299	aaaat	4632	4646	26	3
GS28386317	aaaat	219	233	33	3
GS28386321	aaaat	46055	46069	34	3
GS28386362	aaaat	13507	13521	33	3
GS28386362	aaaat	40955	40969	33	3
GS28386417	aaaat	386	400	29	3
GS28386436	aaaat	18957	18976	32	4
GS28386465	aaaat	5212	5236	28	5
GS28386491	aaaat	5127	5141	31	3
GS28386498	aaaat	3434	3448	40	3
GS28386516	aaaat	5454	5468	34	3
GS28386516	aaaat	23721	23740	34	4
GS28386516	aaaat	23949	23968	34	4
GS28386577	aaaat	14680	14694	31	3
GS28386638	aaaat	1497	1521	33	5
GS28386645	aaaat	53314	53328	36	3
GS28386659	aaaat	103937	103951	36	3
GS28386659	aaaat	108836	108850	36	3
GS28386664	aaaat	3371	3385	34	3
GS28386690	aaaat	35458	35472	36	3
GS28386707	aaaat	13365	13379	31	3
GS28386711	aaaat	954	973	37	4
GS28386741	aaaat	12204	12228	33	5
GS28386743	aaaat	46675	46689	36	3
GS28386748	aaaat	30521	30540	32	4
GS28386819	aaaat	1176	1195	33	4
GS28386842	aaaat	5689	5708	40	4
GS28386844	aaaat	21695	21709	30	3
GS28386857	aaaat	3237	3251	29	3
GS28386894	aaaat	15602	15616	34	3
GS28386913	aaaat	18346	18360	33	3
GS28386930	aaaat	11564	11578	34	3
GS28386930	aaaat	21828	21847	34	4
GS28386936	aaaat	15188	15202	33	3
GS28386959	aaaat	14395	14414	29	4
GS28387037	aaaat	728	742	31	3
GS28387069	aaaat	54243	54257	35	3
GS28387102	aaaat	9931	9950	34	4
GS28387128	aaaat	7397	7411	31	3
GS28387186	aaaat	8855	8869	32	3
GS28387195	aaaat	15386	15400	30	3
GS28387202	aaaat	3716	3730	33	3
GS28387211	aaaat	8253	8267	35	3
GS28387213	aaaat	15778	15792	36	3
GS28387264	aaaat	33192	33206	34	3
GS28387271	aaaat	15022	15036	32	3
GS28387313	aaaat	23671	23685	34	3
GS28387382	aaaat	10916	10930	33	3
GS28387389	aaaat	267	281	34	3
GS28387391	aaaat	1313	1327	33	3
GS28387404	aaaat	26907	26921	33	3
GS28387413	aaaat	7741	7755	32	3
GS28387438	aaaat	15720	15734	32	3
GS28387480	aaaat	3611	3635	35	5
GS28387495	aaaat	515	534	29	4
GS28387526	aaaat	331	350	30	4
GS28387542	aaaat	16106	16120	34	3
GS28387584	aaaat	23830	23844	34	3
GS28387589	aaaat	14964	14978	33	3
GS28387589	aaaat	20062	20086	33	5
GS28387665	aaaat	1703	1717	36	3
GS28387698	aaaat	6335	6349	35	3
GS28387729	aaaat	27289	27308	37	4
GS28387772	aaaat	14975	14989	34	3
GS28387775	aaaat	7699	7713	35	3
GS28387785	aaaat	18467	18481	36	3
GS28387800	aaaat	32854	32868	35	3
GS28387803	aaaat	253	267	34	3
GS28388183	aaaat	2332	2346	33	3
GS28388186	aaaat	123	137	30	3
GS28388188	aaaat	1602	1616	32	3
GS28388291	aaaat	1939	1953	26	3
GS28388302	aaaat	499	513	33	3
GS28388304	aaaat	5	19	32	3
GS28388324	aaaat	1225	1239	35	3
GS28388504	aaaat	1679	1693	35	3
GS28388566	aaaat	1944	1958	32	3
GS28388757	aaaat	1008	1022	38	3
GS28388774	aaaat	1387	1401	34	3
GS28389081	aaaat	62	76	32	3
GS28389140	aaaat	371	385	24	3
GS28389354	aaaat	1828	1842	26	3
GS28389384	aaaat	969	983	35	3
GS28389437	aaaat	492	506	24	3
GS28389463	aaaat	2201	2215	23	3
GS28389688	aaaat	1345	1359	30	3
GS28389727	aaaat	504	518	24	3
GS28389839	aaaat	2072	2086	35	3
GS28390094	aaaat	813	827	32	3
GS28390104	aaaat	2355	2369	32	3
GS28390244	aaaat	3064	3078	31	3
GS28390248	aaaat	1546	1560	33	3
GS28390253	aaaat	941	960	21	4
GS28390280	aaaat	362	376	35	3
GS28390316	aaaat	2031	2045	29	3
GS28390411	aaaat	1564	1583	29	4
GS28390549	aaaat	1911	1925	29	3
GS28390574	aaaat	1856	1870	30	3
GS28390600	aaaat	133	147	30	3
GS28390640	aaaat	454	473	33	4
GS28390777	aaaat	1688	1707	34	4
GS28390938	aaaat	3368	3382	33	3
GS28390940	aaaat	1454	1468	30	3
GS28391006	aaaat	2744	2758	34	3
GS28391058	aaaat	2067	2081	24	3
GS28391116	aaaat	755	769	33	3
GS28391145	aaaat	3143	3162	35	4
GS28391194	aaaat	3323	3337	33	3
GS28391208	aaaat	3162	3176	29	3
GS28391251	aaaat	1831	1850	36	4
GS28391328	aaaat	1424	1443	32	4
GS28391406	aaaat	756	780	36	5
GS28391434	aaaat	1155	1169	29	3
GS28391458	aaaat	1899	1913	30	3
GS28391482	aaaat	1510	1524	31	3
GS28391578	aaaat	541	555	31	3
GS28391723	aaaat	2303	2322	33	4
GS28391753	aaaat	1474	1488	32	3
GS28391783	aaaat	1527	1541	31	3
GS28391794	aaaat	3228	3242	34	3
GS28391972	aaaat	548	562	38	3
GS28391979	aaaat	2665	2679	35	3
GS28392125	aaaat	889	903	34	3
GS28392180	aaaat	123	137	30	3
GS28392288	aaaat	243	257	28	3
GS28392338	aaaat	723	737	30	3
GS28392403	aaaat	1271	1285	36	3
GS28392453	aaaat	2761	2775	29	3
GS28392506	aaaat	1350	1364	33	3
GS28392544	aaaat	2445	2459	31	3
GS28392560	aaaat	250	264	26	3
GS28392609	aaaat	2482	2496	32	3
GS28392788	aaaat	2287	2301	32	3
GS28392900	aaaat	3484	3498	40	3
GS28392948	aaaat	3685	3699	38	3
GS28392951	aaaat	4081	4095	29	3
GS28393021	aaaat	2426	2440	32	3
GS28393100	aaaat	2113	2127	35	3
GS28393140	aaaat	1549	1563	34	3
GS28393283	aaaat	3087	3101	36	3
GS28393310	aaaat	2445	2459	38	3
GS28393325	aaaat	3121	3135	36	3
GS28393415	aaaat	3967	3981	32	3
GS28393483	aaaat	3247	3261	31	3
GS28393548	aaaat	190	204	32	3
GS28393648	aaaat	3981	3995	29	3
GS28393654	aaaat	1941	1960	33	4
GS28393655	aaaat	30	44	37	3
GS28393683	aaaat	4584	4598	33	3
GS28393730	aaaat	1480	1494	33	3
GS28393746	aaaat	3260	3274	33	3
GS28393755	aaaat	4500	4514	33	3
GS28393792	aaaat	406	420	34	3
GS28393858	aaaat	4649	4663	33	3
GS28393863	aaaat	5093	5107	36	3
GS28393937	aaaat	2279	2293	33	3
GS28393987	aaaat	4755	4769	32	3
GS28394025	aaaat	2647	2661	32	3
GS28394054	aaaat	2137	2151	28	3
GS28394155	aaaat	18	32	29	3
GS28394264	aaaat	5477	5491	34	3
GS28394323	aaaat	4880	4894	33	3
GS28394342	aaaat	2752	2766	31	3
GS28394355	aaaat	4226	4245	32	4
GS28394380	aaaat	5257	5271	33	3
GS28394417	aaaat	2929	2943	30	3
GS28394449	aaaat	697	711	33	3
GS28394449	aaaat	825	839	33	3
GS28394555	aaaat	4944	4958	29	3
GS28394576	aaaat	1698	1712	26	3
GS28394632	aaaat	241	255	33	3
GS28394741	aaaat	3521	3535	31	3
GS28394759	aaaat	1821	1835	37	3
GS28394809	aaaat	812	826	29	3
GS28394889	aaaat	4142	4156	29	3
GS28394932	aaaat	3910	3934	37	5
GS28394982	aaaat	4646	4660	33	3
GS28394984	aaaat	4357	4371	30	3
GS28395026	aaaat	748	762	37	3
GS28395046	aaaat	3063	3077	29	3
GS28395050	aaaat	5268	5282	26	3
GS28395123	aaaat	2955	2969	31	3
GS28395182	aaaat	5877	5891	37	3
GS28395217	aaaat	3597	3611	32	3
GS28395230	aaaat	2552	2566	32	3
GS28395238	aaaat	1704	1718	33	3
GS28395259	aaaat	3028	3047	31	4
GS28395287	aaaat	6242	6256	31	3
GS28395293	aaaat	5996	6010	35	3
GS28395335	aaaat	4767	4781	34	3
GS28395369	aaaat	6520	6534	36	3
GS28395484	aaaat	3495	3509	35	3
GS28395491	aaaat	5766	5785	36	4
GS28395508	aaaat	5623	5637	31	3
GS28395525	aaaat	6793	6807	33	3
GS28395530	aaaat	3016	3030	37	3
GS28395570	aaaat	3417	3431	35	3
GS28395588	aaaat	2924	2938	27	3
GS28395616	aaaat	2529	2543	30	3
GS28395634	aaaat	7081	7095	34	3
GS28395881	aaaat	7373	7387	36	3
GS28395954	aaaat	5427	5441	35	3
GS28396057	aaaat	7872	7886	33	3
GS28396128	aaaat	3700	3714	31	3
GS28396219	aaaat	4203	4217	33	3
GS28396292	aaaat	4725	4739	33	3
GS28396316	aaaat	7379	7393	31	3
GS28396364	aaaat	6422	6441	28	4
GS28396372	aaaat	4465	4484	33	4
GS28396378	aaaat	6497	6511	32	3
GS28396470	aaaat	2308	2322	34	3
GS28396482	aaaat	2910	2929	33	4
GS28396576	aaaat	4275	4289	37	3
GS28396607	aaaat	8219	8233	36	3
GS28396614	aaaat	1890	1904	33	3
GS28396620	aaaat	8322	8336	32	3
GS28396679	aaaat	1704	1718	33	3
GS28396681	aaaat	8520	8534	31	3
GS28396694	aaaat	3907	3921	33	3
GS28396766	aaaat	2942	2956	31	3
GS28396869	aaaat	3165	3179	37	3
GS28396881	aaaat	1022	1036	34	3
GS28396895	aaaat	316	330	27	3
GS28396949	aaaat	6803	6817	34	3
GS28397029	aaaat	1763	1777	32	3
GS28397091	aaaat	8222	8236	33	3
GS28397112	aaaat	1184	1198	34	3
GS28397118	aaaat	9453	9467	36	3
GS28397142	aaaat	3943	3957	32	3
GS28397142	aaaat	4340	4354	32	3
GS28397174	aaaat	1980	1994	33	3
GS28397177	aaaat	3230	3244	34	3
GS28397314	aaaat	1791	1805	34	3
GS28397314	aaaat	1953	1967	34	3
GS28397334	aaaat	4090	4104	37	3
GS28397373	aaaat	6601	6615	32	3
GS28397414	aaaat	2842	2856	34	3
GS28397415	aaaat	3510	3524	30	3
GS28397459	aaaat	3405	3419	30	3
GS28397475	aaaat	4757	4771	33	3
GS28397486	aaaat	3121	3135	28	3
GS28397486	aaaat	6813	6832	28	4
GS28397499	aaaat	6404	6423	33	4
GS28397520	aaaat	10682	10696	37	3
GS28397538	aaaat	3828	3842	32	3
GS28397580	aaaat	6034	6048	31	3
GS28397597	aaaat	10006	10020	35	3
GS28397612	aaaat	2736	2750	35	3
GS28397620	aaaat	4694	4708	34	3
GS28397656	aaaat	5432	5451	32	4
GS28397667	aaaat	4310	4324	33	3
GS28397676	aaaat	10115	10129	31	3
GS28397717	aaaat	10424	10438	29	3
GS28397734	aaaat	2880	2894	35	3
GS28397751	aaaat	8703	8717	29	3
GS28397784	aaaat	3999	4013	39	3
GS28397792	aaaat	7405	7419	32	3
GS28397797	aaaat	9229	9243	33	3
GS28397799	aaaat	9517	9531	31	3
GS28397823	aaaat	9288	9302	34	3
GS28397831	aaaat	4119	4138	34	4
GS28397834	aaaat	9564	9578	34	3
GS28397865	aaaat	7159	7173	35	3
GS28397883	aaaat	10048	10062	37	3
GS28397885	aaaat	4952	4966	29	3
GS28397893	aaaat	2111	2125	36	3
GS28397893	aaaat	7321	7335	36	3
GS28397926	aaaat	12007	12021	34	3
GS28397930	aaaat	10082	10096	30	3
GS28397934	aaaat	11873	11887	35	3
GS28397935	aaaat	6335	6349	32	3
GS28397949	aaaat	11054	11073	37	4
GS28397962	aaaat	351	365	32	3
GS28397979	aaaat	11515	11529	35	3
GS28397997	aaaat	6087	6101	32	3
GS28398009	aaaat	9724	9738	33	3
GS28398015	aaaat	9875	9889	34	3
GS28398029	aaaat	8145	8159	35	3
GS28398046	aaaat	4657	4676	32	4
GS28398050	aaaat	9036	9050	30	3
GS28398097	aaaat	10757	10771	32	3
GS28398115	aaaat	10275	10289	34	3
GS28398128	aaaat	2596	2610	35	3
GS28398134	aaaat	12030	12044	33	3
GS28398144	aaaat	6647	6661	33	3
GS28398174	aaaat	13059	13073	34	3
GS28398193	aaaat	13780	13794	36	3
GS28398235	aaaat	4089	4103	26	3
GS28398243	aaaat	473	492	32	4
GS28398262	aaaat	12170	12184	35	3
GS28398310	aaaat	7621	7635	36	3
GS28398315	aaaat	9667	9681	32	3
GS28398325	aaaat	3688	3702	33	3
GS28398335	aaaat	12251	12265	33	3
GS28398339	aaaat	2522	2541	35	4
GS28398402	aaaat	13738	13752	34	3
GS28398407	aaaat	14013	14027	33	3
GS28398431	aaaat	7446	7460	30	3
GS28398431	aaaat	10143	10157	30	3
GS28398438	aaaat	5433	5447	32	3
GS28398444	aaaat	8161	8175	37	3
GS28398453	aaaat	12492	12506	29	3
GS28398460	aaaat	8033	8047	35	3
GS28398460	aaaat	11008	11022	35	3
GS28398502	aaaat	10171	10185	33	3
GS28398512	aaaat	7734	7748	35	3
GS28398524	aaaat	14667	14681	36	3
GS28398565	aaaat	6875	6889	35	3
GS28398581	aaaat	7236	7250	35	3
GS28398619	aaaat	11535	11549	33	3
GS28398648	aaaat	11835	11849	34	3
GS28398649	aaaat	13332	13346	34	3
GS28398721	aaaat	10004	10018	34	3
GS28398799	aaaat	17150	17164	37	3
GS28398810	aaaat	11579	11593	31	3
GS28398834	aaaat	5016	5030	33	3
GS28398835	aaaat	1357	1371	35	3
GS28398845	aaaat	353	367	33	3
GS28398872	aaaat	15278	15292	34	3
GS28398875	aaaat	13155	13169	36	3
GS28398888	aaaat	9153	9167	34	3
GS28398895	aaaat	1977	1996	33	4
GS28398915	aaaat	8032	8046	35	3
GS28398944	aaaat	4700	4714	38	3
GS28398946	aaaat	8860	8874	34	3
GS28398970	aaaat	11474	11488	34	3
GS28398988	aaaat	14638	14652	33	3
GS28399005	aaaat	8411	8425	35	3
GS28399021	aaaat	7741	7755	36	3
GS28399021	aaaat	10786	10800	36	3
GS28399047	aaaat	6016	6030	35	3
GS28399051	aaaat	14141	14160	36	4
GS28399057	aaaat	8239	8253	36	3
GS28399075	aaaat	1077	1091	33	3
GS28399080	aaaat	4448	4462	31	3
GS28399107	aaaat	8294	8308	37	3
GS28399161	aaaat	10224	10238	33	3
GS28399169	aaaat	16087	16101	36	3
GS28399170	aaaat	17586	17600	34	3
GS28399179	aaaat	8255	8269	32	3
GS28399196	aaaat	12426	12440	33	3
GS28399224	aaaat	1656	1670	34	3
GS28399231	aaaat	21350	21369	34	4
GS28399236	aaaat	8470	8484	32	3
GS28399242	aaaat	1990	2004	35	3
GS28399264	aaaat	12707	12726	31	4
GS28399274	aaaat	3738	3752	31	3
GS28399285	aaaat	7848	7862	34	3
GS28399287	aaaat	13447	13461	37	3
GS28399288	aaaat	11833	11847	36	3
GS28399291	aaaat	14277	14296	33	4
GS28399294	aaaat	21825	21839	32	3
GS28399338	aaaat	11681	11695	34	3
GS28399342	aaaat	9517	9531	35	3
GS28399373	aaaat	15908	15927	34	4
GS28399386	aaaat	23648	23662	32	3
GS28399409	aaaat	10495	10514	32	4
GS28399409	aaaat	15479	15493	32	3
GS28399420	aaaat	17348	17367	35	4
GS28399436	aaaat	23852	23866	36	3
GS28399446	aaaat	20813	20827	32	3
GS28399446	aaaat	22272	22291	32	4
GS28399457	aaaat	23744	23758	32	3
GS28399476	aaaat	4243	4257	34	3
GS28399487	aaaat	17839	17853	33	3
GS28399501	aaaat	1426	1440	33	3
GS28399501	aaaat	4900	4914	33	3
GS28399502	aaaat	23146	23160	35	3
GS28399509	aaaat	22655	22669	35	3
GS28399532	aaaat	11846	11860	31	3
GS28399542	aaaat	24118	24132	32	3
GS28399543	aaaat	18643	18657	35	3
GS28399551	aaaat	18983	18997	32	3
GS28399555	aaaat	13562	13581	33	4
GS28399558	aaaat	12292	12306	36	3
GS28399568	aaaat	9589	9603	34	3
GS28399570	aaaat	19844	19863	32	4
GS28399576	aaaat	11156	11175	34	4
GS28399587	aaaat	22849	22863	35	3
GS28399602	aaaat	23894	23913	36	4
GS28399621	aaaat	26631	26645	35	3
GS28399625	aaaat	3291	3305	34	3
GS28399626	aaaat	23123	23137	36	3
GS28399635	aaaat	16712	16731	34	4
GS28399644	aaaat	23481	23495	35	3
GS28399644	aaaat	26954	26973	35	4
GS28399655	aaaat	15036	15050	35	3
GS28399684	aaaat	15890	15904	31	3
GS28399694	aaaat	6356	6370	33	3
GS28399695	aaaat	8927	8946	32	4
GS28399702	aaaat	17433	17447	34	3
GS28399713	aaaat	660	674	33	3
GS28399714	aaaat	24900	24914	35	3
GS28399731	aaaat	18402	18416	34	3
GS28399749	aaaat	13130	13144	35	3
GS28399752	aaaat	24626	24640	33	3
GS28399754	aaaat	18360	18374	31	3
GS28399765	aaaat	19136	19150	33	3
GS28399769	aaaat	13208	13222	34	3
GS28399777	aaaat	8126	8140	34	3
GS28399789	aaaat	7341	7355	37	3
GS28399804	aaaat	5696	5715	34	4
GS28399814	aaaat	20397	20411	33	3
GS28399818	aaaat	4574	4593	32	4
GS28399831	aaaat	18666	18680	33	3
GS28399848	aaaat	15463	15477	34	3
GS28399854	aaaat	313	327	34	3
GS28399855	aaaat	27508	27527	35	4
GS28399856	aaaat	5352	5366	31	3
GS28399856	aaaat	5384	5398	31	3
GS28399865	aaaat	12266	12280	33	3
GS28399872	aaaat	4650	4664	34	3
GS28399878	aaaat	891	910	35	4
GS28399895	aaaat	17511	17525	35	3
GS28399895	aaaat	34483	34497	35	3
GS28399903	aaaat	21505	21519	33	3
GS28399911	aaaat	20497	20511	35	3
GS28399913	aaaat	35482	35496	36	3
GS28399920	aaaat	32597	32611	34	3
GS28399922	aaaat	1743	1757	36	3
GS28399922	aaaat	10335	10354	36	4
GS28399926	aaaat	24936	24950	37	3
GS28399978	aaaat	11906	11920	36	3
GS28399984	aaaat	16382	16396	37	3
GS28400000	aaaat	15339	15353	35	3
GS28400000	aaaat	29209	29228	35	4
GS28400003	aaaat	6632	6646	35	3
GS28400018	aaaat	29479	29493	35	3
GS28400034	aaaat	1806	1820	32	3
GS28400039	aaaat	7913	7927	35	3
GS28400042	aaaat	23780	23794	34	3
GS28400052	aaaat	43525	43539	36	3
GS28400055	aaaat	27389	27403	36	3
GS28400056	aaaat	7484	7498	33	3
GS28400060	aaaat	40690	40709	34	4
GS28400067	aaaat	30118	30132	36	3
GS28400072	aaaat	8334	8348	34	3
GS28400074	aaaat	43221	43235	34	3
GS28400076	aaaat	26725	26739	35	3
GS28400094	aaaat	11136	11150	35	3
GS28400096	aaaat	19206	19225	35	4
GS28400108	aaaat	45202	45221	36	4
GS28400109	aaaat	20698	20712	35	3
GS28400110	aaaat	41171	41185	35	3
GS28400118	aaaat	23322	23336	31	3
GS28400124	aaaat	48301	48320	36	4
GS28400129	aaaat	47463	47482	36	4
GS28400131	aaaat	43399	43413	36	3
GS28400146	aaaat	30720	30734	36	3
GS28400151	aaaat	14787	14801	35	3
GS28400151	aaaat	49445	49464	35	4
GS28400153	aaaat	4605	4624	35	4
GS28400159	aaaat	21291	21305	36	3
GS28400160	aaaat	20348	20367	36	4
GS28400160	aaaat	48199	48218	36	4
GS28400171	aaaat	48117	48131	36	3
GS28400175	aaaat	34612	34626	35	3
GS28400177	aaaat	10463	10477	33	3
GS28400177	aaaat	55477	55491	33	3
GS28400187	aaaat	17680	17699	34	4
GS28400194	aaaat	29787	29801	33	3
GS28400200	aaaat	9863	9877	34	3
GS28400201	aaaat	13571	13590	35	4
GS28400204	aaaat	29204	29218	34	3
GS28400206	aaaat	56861	56875	34	3
GS28400207	aaaat	2992	3006	33	3
GS28400215	aaaat	31300	31314	34	3
GS28400219	aaaat	58011	58025	33	3
GS28400222	aaaat	28725	28739	34	3
GS28400223	aaaat	33629	33643	36	3
GS28400226	aaaat	60864	60878	35	3
GS28400228	aaaat	21861	21875	35	3
GS28400230	aaaat	42329	42343	35	3
GS28400230	aaaat	49601	49615	35	3
GS28400232	aaaat	63888	63902	32	3
GS28400234	aaaat	26285	26309	35	5
GS28400235	aaaat	69642	69656	35	3
GS28400245	aaaat	12764	12778	35	3
GS28400248	aaaat	86078	86092	36	3
GS28400253	aaaat	12819	12833	32	3
GS28400257	aaaat	62488	62502	36	3
GS28400259	aaaat	86013	86027	34	3
GS28400260	aaaat	34398	34412	35	3
GS28400260	aaaat	35280	35294	35	3
GS28400260	aaaat	53736	53750	35	3
GS28400261	aaaat	102051	102070	34	4
GS28400265	aaaat	29384	29398	34	3
GS28400267	aaaat	69429	69448	34	4
GS28400268	aaaat	975	989	34	3
GS28400268	aaaat	103903	103917	34	3
GS28400269	aaaat	100882	100896	35	3
GS28400315	aaaat	15403	15417	33	3
GS28400429	aaaat	7999	8018	31	4
GS28382184	aaaata	742	765	31	4
GS28382347	aaaata	13358	13375	36	3
GS28382524	aaaata	9967	9984	34	3
GS28382579	aaaata	22730	22747	31	3
GS28383067	aaaata	12109	12126	30	3
GS28383872	aaaata	14544	14561	30	3
GS28383916	aaaata	7779	7796	33	3
GS28384025	aaaata	33491	33508	33	3
GS28384051	aaaata	55504	55521	32	3
GS28384417	aaaata	14665	14682	34	3
GS28384686	aaaata	29049	29066	31	3
GS28384719	aaaata	15601	15618	35	3
GS28384894	aaaata	5747	5770	30	4
GS28385089	aaaata	5708	5725	31	3
GS28385223	aaaata	5836	5853	33	3
GS28385295	aaaata	8903	8920	35	3
GS28385653	aaaata	12695	12712	33	3
GS28385949	aaaata	12937	12954	34	3
GS28385982	aaaata	9185	9202	31	3
GS28386066	aaaata	14560	14577	32	3
GS28386345	aaaata	2651	2668	34	3
GS28386465	aaaata	5200	5217	28	3
GS28386506	aaaata	113226	113243	36	3
GS28386741	aaaata	12224	12241	33	3
GS28387069	aaaata	51476	51493	35	3
GS28387657	aaaata	2271	2288	31	3
GS28387772	aaaata	38191	38208	34	3
GS28388900	aaaata	756	773	31	3
GS28390041	aaaata	1674	1691	31	3
GS28390428	aaaata	2112	2129	31	3
GS28391305	aaaata	1315	1332	29	3
GS28391510	aaaata	3396	3413	32	3
GS28394591	aaaata	5827	5856	34	5
GS28394898	aaaata	6014	6031	32	3
GS28395456	aaaata	2449	2466	30	3
GS28396885	aaaata	760	777	35	3
GS28397084	aaaata	3352	3369	31	3
GS28397168	aaaata	5189	5206	35	3
GS28398572	aaaata	7576	7593	33	3
GS28398828	aaaata	7051	7068	34	3
GS28398961	aaaata	7747	7764	30	3
GS28399186	aaaata	6040	6057	35	3
GS28399317	aaaata	1188	1205	36	3
GS28399390	aaaata	8340	8363	36	4
GS28399547	aaaata	23970	23987	33	3
GS28399653	aaaata	999	1016	35	3
GS28399758	aaaata	26248	26271	32	4
GS28400011	aaaata	21733	21750	35	3
GS28400063	aaaata	6008	6025	36	3
GS28400185	aaaata	57544	57561	32	3
GS28382191	aaaatc	32292	32309	36	3
GS28383284	aaaatc	7760	7777	34	3
GS28383383	aaaatc	16683	16700	35	3
GS28383511	aaaatc	17081	17098	36	3
GS28383948	aaaatc	3737	3754	28	3
GS28384627	aaaatc	34180	34197	34	3
GS28384710	aaaatc	8348	8365	34	3
GS28385570	aaaatc	31130	31147	35	3
GS28387088	aaaatc	3730	3747	27	3
GS28387201	aaaatc	3973	3990	31	3
GS28398506	aaaatc	2589	2606	33	3
GS28399164	aaaatc	2279	2296	37	3
GS28399206	aaaatc	18891	18908	31	3
GS28399404	aaaatc	2161	2178	33	3
GS28400030	aaaatc	11670	11687	32	3
GS28382245	aaaatg	3871	3888	36	3
GS28398339	aaaatg	7986	8003	35	3
GS28398703	aaaatg	83	100	35	3
GS28400254	aaaatg	19863	19880	35	3
GS28382330	aaaatt	16085	16102	32	3
GS28382457	aaaatt	13935	13952	30	3
GS28382897	aaaatt	51019	51036	32	3
GS28382921	aaaatt	6354	6371	34	3
GS28383315	aaaatt	3607	3624	34	3
GS28383652	aaaatt	11656	11673	32	3
GS28384032	aaaatt	26224	26241	31	3
GS28384547	aaaatt	7114	7131	32	3
GS28384562	aaaatt	16476	16493	34	3
GS28384931	aaaatt	8022	8039	30	3
GS28386492	aaaatt	17536	17553	35	3
GS28387460	aaaatt	3605	3622	34	3
GS28387502	aaaatt	27037	27054	33	3
GS28389971	aaaatt	361	378	33	3
GS28390139	aaaatt	85	102	32	3
GS28391103	aaaatt	1017	1034	32	3
GS28394323	aaaatt	233	250	33	3
GS28395157	aaaatt	5940	5957	36	3
GS28397665	aaaatt	1574	1591	33	3
GS28398622	aaaatt	10012	10029	30	3
GS28399105	aaaatt	4761	4778	34	3
GS28399204	aaaatt	4813	4830	33	3
GS28399335	aaaatt	14046	14063	32	3
GS28399574	aaaatt	18305	18322	34	3
GS28399690	aaaatt	16590	16607	34	3
GS28399822	aaaatt	28959	28976	33	3
GS28399934	aaaatt	30042	30059	35	3
GS28400035	aaaatt	5761	5784	35	4
GS28400211	aaaatt	34983	35000	35	3
GS28400255	aaaatt	3637	3654	37	3
GS28382120	aaac	2665	2684	32	5
GS28382139	aaac	12650	12661	33	3
GS28382203	aaac	39843	39854	35	3
GS28382215	aaac	35966	35977	35	3
GS28382236	aaac	9135	9146	29	3
GS28382280	aaac	4340	4351	37	3
GS28382311	aaac	7296	7311	30	4
GS28382430	aaac	27746	27757	34	3
GS28382437	aaac	11373	11384	35	3
GS28382478	aaac	2027	2038	34	3
GS28382480	aaac	13813	13824	33	3
GS28382485	aaac	10317	10328	29	3
GS28382538	aaac	28847	28858	31	3
GS28382712	aaac	31474	31485	33	3
GS28382722	aaac	1817	1832	34	4
GS28382902	aaac	21789	21800	30	3
GS28382905	aaac	11875	11886	29	3
GS28383026	aaac	8321	8336	32	4
GS28383061	aaac	16217	16228	34	3
GS28383076	aaac	40281	40292	36	3
GS28383085	aaac	27996	28007	32	3
GS28383106	aaac	25491	25506	32	4
GS28383172	aaac	4672	4683	33	3
GS28383179	aaac	3019	3038	31	5
GS28383183	aaac	6794	6805	35	3
GS28383200	aaac	45524	45535	35	3
GS28383219	aaac	1672	1683	33	3
GS28383219	aaac	4184	4199	33	4
GS28383230	aaac	15437	15448	35	3
GS28383230	aaac	20706	20717	35	3
GS28383232	aaac	27151	27162	35	3
GS28383295	aaac	22672	22687	34	4
GS28383295	aaac	27948	27963	34	4
GS28383385	aaac	37689	37700	32	3
GS28383423	aaac	1396	1407	31	3
GS28383439	aaac	6622	6633	35	3
GS28383707	aaac	17446	17461	34	4
GS28383850	aaac	41401	41412	36	3
GS28383850	aaac	74861	74872	36	3
GS28383857	aaac	17287	17298	35	3
GS28383858	aaac	4217	4228	35	3
GS28383891	aaac	21645	21656	34	3
GS28383916	aaac	13645	13656	33	3
GS28383916	aaac	49849	49860	33	3
GS28383930	aaac	14300	14311	36	3
GS28383939	aaac	2774	2785	32	3
GS28383965	aaac	11595	11606	34	3
GS28383965	aaac	32483	32494	34	3
GS28384026	aaac	2200	2211	31	3
GS28384028	aaac	2070	2081	33	3
GS28384060	aaac	17969	17980	33	3
GS28384089	aaac	8966	8981	32	4
GS28384128	aaac	40928	40943	36	4
GS28384128	aaac	50119	50130	36	3
GS28384164	aaac	10391	10402	33	3
GS28384183	aaac	34402	34413	36	3
GS28384183	aaac	40134	40145	36	3
GS28384208	aaac	45470	45481	35	3
GS28384216	aaac	39098	39113	35	4
GS28384231	aaac	30645	30656	33	3
GS28384487	aaac	4000	4011	34	3
GS28384600	aaac	16501	16512	31	3
GS28384600	aaac	29811	29822	31	3
GS28384668	aaac	25352	25363	33	3
GS28384679	aaac	16348	16359	33	3
GS28384753	aaac	14489	14500	32	3
GS28384835	aaac	27407	27418	34	3
GS28384849	aaac	788	799	36	3
GS28384887	aaac	35640	35651	29	3
GS28384888	aaac	80850	80861	36	3
GS28385006	aaac	12946	12957	37	3
GS28385007	aaac	5426	5437	40	3
GS28385015	aaac	8937	8948	33	3
GS28385022	aaac	5103	5114	29	3
GS28385041	aaac	7765	7780	30	4
GS28385081	aaac	1628	1639	31	3
GS28385134	aaac	14668	14679	36	3
GS28385137	aaac	2252	2263	33	3
GS28385192	aaac	13533	13544	32	3
GS28385204	aaac	7158	7169	31	3
GS28385209	aaac	29126	29137	34	3
GS28385243	aaac	24932	24943	33	3
GS28385295	aaac	6378	6389	35	3
GS28385337	aaac	30103	30114	32	3
GS28385364	aaac	8097	8108	33	3
GS28385367	aaac	16184	16195	32	3
GS28385387	aaac	27831	27850	32	5
GS28385407	aaac	8573	8584	34	3
GS28385529	aaac	24274	24285	34	3
GS28385535	aaac	6341	6352	31	3
GS28385616	aaac	9677	9688	30	3
GS28385623	aaac	4667	4678	32	3
GS28385650	aaac	691	702	36	3
GS28385956	aaac	12335	12350	33	4
GS28386064	aaac	990	1001	31	3
GS28386082	aaac	1497	1508	31	3
GS28386137	aaac	45092	45103	33	3
GS28386138	aaac	19603	19614	34	3
GS28386143	aaac	14491	14502	35	3
GS28386200	aaac	120701	120712	36	3
GS28386318	aaac	53247	53258	37	3
GS28386362	aaac	33317	33328	33	3
GS28386371	aaac	59350	59361	35	3
GS28386423	aaac	1721	1732	31	3
GS28386503	aaac	17960	17971	35	3
GS28386570	aaac	2001	2012	28	3
GS28386659	aaac	21723	21738	36	4
GS28386690	aaac	30285	30296	36	3
GS28386743	aaac	34849	34860	36	3
GS28386815	aaac	5024	5035	32	3
GS28386963	aaac	887	898	29	3
GS28386973	aaac	2473	2484	30	3
GS28386984	aaac	23721	23732	35	3
GS28387005	aaac	7270	7281	36	3
GS28387075	aaac	2745	2756	35	3
GS28387215	aaac	55876	55891	36	4
GS28387241	aaac	634	649	30	4
GS28387407	aaac	45677	45688	34	3
GS28387437	aaac	6300	6311	35	3
GS28387476	aaac	3277	3288	32	3
GS28387499	aaac	18590	18605	34	4
GS28387520	aaac	29844	29855	35	3
GS28387540	aaac	14743	14754	34	3
GS28387588	aaac	8704	8715	32	3
GS28387727	aaac	1128	1139	33	3
GS28387736	aaac	20425	20436	33	3
GS28387748	aaac	20357	20368	35	3
GS28387785	aaac	17377	17388	36	3
GS28387797	aaac	36963	36974	34	3
GS28388078	aaac	1461	1472	34	3
GS28389119	aaac	2748	2759	37	3
GS28389879	aaac	2087	2098	35	3
GS28390224	aaac	2221	2232	34	3
GS28390674	aaac	737	748	35	3
GS28390703	aaac	92	103	26	3
GS28390713	aaac	2527	2538	26	3
GS28391635	aaac	3628	3639	30	3
GS28391902	aaac	450	461	30	3
GS28392242	aaac	1129	1144	28	4
GS28392334	aaac	2581	2592	32	3
GS28393241	aaac	4161	4172	33	3
GS28393360	aaac	1388	1399	35	3
GS28393882	aaac	4795	4806	31	3
GS28394065	aaac	549	560	33	3
GS28394176	aaac	2352	2363	30	3
GS28394238	aaac	2688	2699	33	3
GS28394754	aaac	3373	3384	32	3
GS28394844	aaac	1121	1132	34	3
GS28394988	aaac	4990	5001	38	3
GS28395083	aaac	17	28	37	3
GS28395161	aaac	929	944	32	4
GS28395215	aaac	3073	3084	34	3
GS28395286	aaac	2597	2608	33	3
GS28395340	aaac	2655	2666	31	3
GS28395408	aaac	4607	4618	34	3
GS28395890	aaac	1757	1768	31	3
GS28396015	aaac	3001	3012	35	3
GS28396108	aaac	5016	5027	32	3
GS28396212	aaac	5945	5956	34	3
GS28396246	aaac	2801	2812	34	3
GS28396301	aaac	7813	7824	33	3
GS28396424	aaac	174	185	32	3
GS28396632	aaac	6748	6759	32	3
GS28396865	aaac	5888	5899	34	3
GS28396928	aaac	3495	3506	28	3
GS28396948	aaac	4691	4702	34	3
GS28396980	aaac	5046	5057	34	3
GS28397018	aaac	7089	7100	34	3
GS28397229	aaac	8740	8751	33	3
GS28397476	aaac	824	835	33	3
GS28397697	aaac	7100	7111	31	3
GS28397716	aaac	9302	9313	34	3
GS28397719	aaac	10998	11009	33	3
GS28397873	aaac	4712	4723	34	3
GS28397997	aaac	2655	2666	32	3
GS28398017	aaac	4816	4827	32	3
GS28398034	aaac	5188	5199	32	3
GS28398068	aaac	9169	9180	31	3
GS28398075	aaac	1359	1370	33	3
GS28398183	aaac	12797	12808	31	3
GS28398208	aaac	5850	5865	32	4
GS28398264	aaac	11314	11329	34	4
GS28398342	aaac	12602	12613	36	3
GS28398352	aaac	2470	2481	35	3
GS28398439	aaac	14716	14727	33	3
GS28398516	aaac	3019	3038	32	5
GS28398604	aaac	7299	7310	36	3
GS28398646	aaac	5105	5116	31	3
GS28398698	aaac	5222	5233	32	3
GS28398707	aaac	10488	10499	34	3
GS28398727	aaac	9421	9432	34	3
GS28398796	aaac	10926	10937	34	3
GS28398830	aaac	15420	15431	34	3
GS28398839	aaac	11344	11355	33	3
GS28398968	aaac	12050	12061	37	3
GS28398999	aaac	8060	8071	33	3
GS28399030	aaac	13133	13144	31	3
GS28399067	aaac	6754	6765	35	3
GS28399119	aaac	14148	14159	33	3
GS28399252	aaac	8643	8654	33	3
GS28399263	aaac	16369	16380	34	3
GS28399325	aaac	2095	2106	34	3
GS28399329	aaac	18004	18015	35	3
GS28399343	aaac	19688	19699	32	3
GS28399351	aaac	14641	14652	34	3
GS28399455	aaac	14989	15000	36	3
GS28399473	aaac	8416	8427	33	3
GS28399506	aaac	7545	7556	34	3
GS28399531	aaac	11940	11951	35	3
GS28399573	aaac	10910	10921	34	3
GS28399622	aaac	17006	17017	34	3
GS28399623	aaac	3234	3245	38	3
GS28399644	aaac	25149	25160	35	3
GS28399660	aaac	10335	10346	35	3
GS28399698	aaac	25161	25172	32	3
GS28399699	aaac	11909	11920	32	3
GS28399704	aaac	9647	9658	35	3
GS28399727	aaac	2804	2815	35	3
GS28399731	aaac	9231	9242	34	3
GS28399743	aaac	9501	9512	34	3
GS28399752	aaac	23207	23218	33	3
GS28399763	aaac	12306	12317	35	3
GS28399802	aaac	17930	17941	34	3
GS28399837	aaac	12050	12061	36	3
GS28399858	aaac	10871	10882	34	3
GS28399876	aaac	22493	22504	32	3
GS28399937	aaac	3860	3871	34	3
GS28399940	aaac	2786	2805	33	5
GS28399975	aaac	8207	8218	34	3
GS28399980	aaac	8863	8874	34	3
GS28399985	aaac	16282	16293	36	3
GS28399990	aaac	3657	3668	33	3
GS28399991	aaac	16184	16195	35	3
GS28400031	aaac	34398	34409	35	3
GS28400039	aaac	31250	31261	35	3
GS28400064	aaac	34532	34543	35	3
GS28400065	aaac	38629	38640	36	3
GS28400069	aaac	42798	42809	33	3
GS28400091	aaac	38700	38711	34	3
GS28400098	aaac	40957	40968	36	3
GS28400100	aaac	29256	29267	34	3
GS28400109	aaac	18286	18301	35	4
GS28400110	aaac	48940	48955	35	4
GS28400122	aaac	23282	23297	35	4
GS28400126	aaac	30955	30966	33	3
GS28400132	aaac	30089	30104	34	4
GS28400147	aaac	24468	24479	31	3
GS28400173	aaac	47656	47667	36	3
GS28400178	aaac	56222	56233	34	3
GS28400197	aaac	19463	19474	34	3
GS28400220	aaac	59410	59421	35	3
GS28400236	aaac	25557	25568	35	3
GS28400253	aaac	31094	31105	32	3
GS28400254	aaac	58639	58650	35	3
GS28400255	aaac	52227	52238	37	3
GS28400260	aaac	78803	78814	35	3
GS28400319	aaac	851	870	33	5
GS28382113	aaaca	49338	49352	34	3
GS28382319	aaaca	3079	3098	29	4
GS28382481	aaaca	2294	2308	32	3
GS28382722	aaaca	1801	1815	34	3
GS28383249	aaaca	24784	24798	34	3
GS28383330	aaaca	16463	16477	34	3
GS28383414	aaaca	15739	15753	33	3
GS28383685	aaaca	65729	65743	35	3
GS28383778	aaaca	4749	4763	33	3
GS28383824	aaaca	28559	28573	33	3
GS28383871	aaaca	77564	77578	34	3
GS28384146	aaaca	1544	1558	31	3
GS28384219	aaaca	2434	2448	29	3
GS28384479	aaaca	31794	31808	35	3
GS28385052	aaaca	726	740	36	3
GS28385450	aaaca	26551	26565	35	3
GS28385748	aaaca	8260	8274	32	3
GS28385893	aaaca	11089	11108	35	4
GS28386007	aaaca	5858	5872	29	3
GS28386831	aaaca	8038	8052	36	3
GS28387055	aaaca	2108	2122	34	3
GS28387467	aaaca	47538	47552	34	3
GS28387520	aaaca	11772	11786	35	3
GS28387520	aaaca	11987	12001	35	3
GS28387694	aaaca	863	877	32	3
GS28388393	aaaca	2219	2233	28	3
GS28388467	aaaca	192	206	27	3
GS28390980	aaaca	2434	2448	30	3
GS28393008	aaaca	296	310	35	3
GS28395419	aaaca	3149	3163	32	3
GS28396656	aaaca	7275	7289	33	3
GS28398235	aaaca	10177	10191	26	3
GS28398426	aaaca	7176	7200	34	5
GS28399149	aaaca	4566	4585	36	4
GS28399210	aaaca	2761	2775	37	3
GS28399229	aaaca	20599	20618	34	4
GS28399473	aaaca	4352	4366	33	3
GS28399686	aaaca	18081	18095	35	3
GS28400017	aaaca	39502	39516	35	3
GS28400108	aaaca	34493	34507	36	3
GS28400117	aaaca	44372	44386	36	3
GS28400121	aaaca	9265	9279	34	3
GS28382158	aaacaa	22517	22534	37	3
GS28383447	aaacaa	1911	1928	33	3
GS28383462	aaacaa	4995	5012	29	3
GS28383727	aaacaa	8188	8205	30	3
GS28385172	aaacaa	3498	3521	35	4
GS28385596	aaacaa	6443	6460	31	3
GS28387215	aaacaa	32531	32548	36	3
GS28391528	aaacaa	755	772	38	3
GS28398980	aaacaa	6217	6234	32	3
GS28400268	aaacaa	9612	9629	34	3
GS28382530	aaacac	14865	14888	32	4
GS28395191	aaacac	5068	5085	33	3
GS28397343	aaacac	3216	3233	33	3
GS28397757	aaacac	4195	4212	37	3
GS28399234	aaacac	17854	17871	35	3
GS28395265	aaacag	4361	4378	35	3
GS28399401	aaacat	6598	6615	34	3
GS28382350	aaacc	6684	6698	36	3
GS28382890	aaacc	3999	4013	32	3
GS28383061	aaacc	16316	16330	34	3
GS28383173	aaacc	13026	13040	35	3
GS28383709	aaacc	10310	10324	32	3
GS28385703	aaacc	13539	13553	30	3
GS28386125	aaacc	44220	44234	36	3
GS28387132	aaacc	506	525	31	4
GS28387213	aaacc	43460	43474	36	3
GS28387419	aaacc	5888	5902	32	3
GS28387723	aaacc	11650	11669	35	4
GS28391700	aaacc	3508	3522	29	3
GS28396259	aaacc	6512	6546	36	7
GS28397666	aaacc	7578	7592	37	3
GS28399207	aaacc	9831	9845	37	3
GS28399475	aaacc	11351	11365	34	3
GS28400098	aaacc	43489	43503	36	3
GS28400152	aaacc	33117	33131	34	3
GS28400239	aaacc	29903	29917	35	3
GS28383614	aaacca	28943	28960	33	3
GS28387482	aaacca	11530	11547	34	3
GS28399810	aaacca	4153	4170	35	3
GS28383618	aaaccc	12924	12941	35	3
GS28383829	aaaccc	28640	28657	35	3
GS28400059	aaaccg	5054	5071	36	3
GS28383723	aaacg	14255	14269	33	3
GS28386848	aaacg	68313	68327	35	3
GS28382470	aaact	30183	30202	33	4
GS28382640	aaact	24861	24875	30	3
GS28383693	aaact	3255	3274	33	4
GS28385080	aaact	14359	14373	34	3
GS28385199	aaact	86488	86502	34	3
GS28385973	aaact	23398	23412	36	3
GS28387717	aaact	2435	2454	33	4
GS28398036	aaact	12082	12101	35	4
GS28399466	aaact	12983	12997	34	3
GS28399733	aaact	4440	4454	31	3
GS28399874	aaact	29689	29703	35	3
GS28400214	aaact	1645	1659	36	3
GS28400143	aaactc	7245	7268	34	4
GS28400269	aaactc	11481	11498	35	3
GS28386625	aaactt	56207	56230	33	4
GS28382121	aaag	13549	13560	36	3
GS28382140	aaag	17783	17798	34	4
GS28382162	aaag	9887	9898	34	3
GS28382169	aaag	22926	22941	34	4
GS28382181	aaag	1086	1097	35	3
GS28382186	aaag	141	152	32	3
GS28382206	aaag	5914	5925	33	3
GS28382264	aaag	17211	17222	31	3
GS28382265	aaag	19559	19570	33	3
GS28382286	aaag	32465	32476	34	3
GS28382296	aaag	86990	87005	35	4
GS28382347	aaag	75438	75449	36	3
GS28382366	aaag	39579	39590	32	3
GS28382376	aaag	10035	10046	35	3
GS28382390	aaag	882	893	29	3
GS28382399	aaag	4897	4908	30	3
GS28382436	aaag	11102	11113	34	3
GS28382440	aaag	48074	48089	34	4
GS28382441	aaag	36892	36903	35	3
GS28382441	aaag	58318	58329	35	3
GS28382457	aaag	3184	3195	30	3
GS28382465	aaag	1761	1772	29	3
GS28382493	aaag	2268	2279	30	3
GS28382507	aaag	42828	42839	34	3
GS28382507	aaag	42874	42885	34	3
GS28382514	aaag	1310	1333	34	6
GS28382516	aaag	8196	8207	31	3
GS28382660	aaag	9122	9133	39	3
GS28382694	aaag	4363	4378	34	4
GS28382703	aaag	45850	45861	34	3
GS28382704	aaag	100018	100037	35	5
GS28382704	aaag	110368	110379	35	3
GS28382753	aaag	30769	30780	33	3
GS28382761	aaag	13747	13758	34	3
GS28382765	aaag	9087	9098	32	3
GS28382774	aaag	3245	3256	35	3
GS28382855	aaag	222	233	31	3
GS28382871	aaag	4109	4120	32	3
GS28382934	aaag	16086	16097	34	3
GS28382965	aaag	2602	2613	31	3
GS28382975	aaag	3760	3771	35	3
GS28383000	aaag	16928	16943	34	4
GS28383013	aaag	53537	53548	31	3
GS28383072	aaag	6818	6829	33	3
GS28383080	aaag	3652	3663	29	3
GS28383085	aaag	36151	36182	32	8
GS28383117	aaag	11364	11375	32	3
GS28383120	aaag	4536	4547	34	3
GS28383145	aaag	12983	12994	29	3
GS28383151	aaag	12952	12963	31	3
GS28383179	aaag	9272	9295	31	6
GS28383203	aaag	7448	7463	34	4
GS28383259	aaag	40735	40746	36	3
GS28383284	aaag	3258	3269	34	3
GS28383287	aaag	7691	7702	36	3
GS28383306	aaag	1844	1855	26	3
GS28383311	aaag	46176	46187	35	3
GS28383311	aaag	46345	46356	35	3
GS28383352	aaag	2290	2301	32	3
GS28383352	aaag	14031	14042	32	3
GS28383352	aaag	14048	14059	32	3
GS28383358	aaag	31156	31167	33	3
GS28383363	aaag	58228	58239	34	3
GS28383372	aaag	29629	29640	35	3
GS28383423	aaag	37871	37882	31	3
GS28383481	aaag	1904	1915	29	3
GS28383485	aaag	625	636	26	3
GS28383495	aaag	11154	11165	35	3
GS28383498	aaag	4490	4501	31	3
GS28383500	aaag	45689	45700	35	3
GS28383507	aaag	21779	21790	33	3
GS28383511	aaag	8307	8318	36	3
GS28383512	aaag	1426	1445	29	5
GS28383535	aaag	20825	20836	35	3
GS28383553	aaag	17022	17033	37	3
GS28383618	aaag	8664	8675	35	3
GS28383636	aaag	7829	7840	35	3
GS28383707	aaag	76405	76416	34	3
GS28383721	aaag	26662	26677	35	4
GS28383783	aaag	9020	9031	31	3
GS28383803	aaag	5741	5752	33	3
GS28383809	aaag	17079	17090	36	3
GS28383824	aaag	28242	28257	33	4
GS28383824	aaag	28369	28380	33	3
GS28383837	aaag	37415	37426	34	3
GS28383858	aaag	30108	30123	35	4
GS28383864	aaag	32092	32103	29	3
GS28383864	aaag	32130	32141	29	3
GS28383865	aaag	7095	7106	31	3
GS28383871	aaag	111753	111764	34	3
GS28383872	aaag	24408	24419	30	3
GS28383916	aaag	42356	42367	33	3
GS28383917	aaag	14424	14447	35	6
GS28383930	aaag	87545	87560	36	4
GS28383948	aaag	3549	3560	28	3
GS28383950	aaag	8831	8842	34	3
GS28383950	aaag	47082	47097	34	4
GS28383953	aaag	33190	33205	32	4
GS28383958	aaag	7646	7657	33	3
GS28383996	aaag	350	365	34	4
GS28384012	aaag	5989	6000	34	3
GS28384014	aaag	1855	1866	34	3
GS28384025	aaag	37889	37900	33	3
GS28384046	aaag	8278	8289	34	3
GS28384051	aaag	7399	7410	32	3
GS28384059	aaag	7372	7383	28	3
GS28384075	aaag	85	96	38	3
GS28384124	aaag	17181	17192	31	3
GS28384132	aaag	18747	18758	35	3
GS28384145	aaag	10477	10488	34	3
[truncated: 105,271 more rows]

## Sheet: Bursera palmeri
Sequence	Motif	Start	Stop	GC content	Num Repeats
GS28432766	aaaaac	183	200	32	3
GS28433071	aaaaac	17530	17547	35	3
GS28433553	aaaaac	27424	27441	35	3
GS28434289	aaaaac	50316	50333	34	3
GS28434479	aaaaac	2576	2593	31	3
GS28434614	aaaaac	15357	15374	33	3
GS28434639	aaaaac	1529	1546	36	3
GS28435244	aaaaac	6487	6504	39	3
GS28435443	aaaaac	18175	18192	34	3
GS28435451	aaaaac	24103	24120	34	3
GS28435800	aaaaac	7539	7556	32	3
GS28435852	aaaaac	3525	3542	33	3
GS28436013	aaaaac	51607	51624	35	3
GS28436015	aaaaac	19442	19459	35	3
GS28436043	aaaaac	8368	8385	33	3
GS28436373	aaaaac	16975	16992	32	3
GS28436594	aaaaac	10260	10277	29	3
GS28436701	aaaaac	29737	29754	36	3
GS28437109	aaaaac	5653	5670	33	3
GS28438939	aaaaac	2484	2501	30	3
GS28444877	aaaaac	5212	5229	33	3
GS28445248	aaaaac	878	895	33	3
GS28445424	aaaaac	930	947	31	3
GS28446242	aaaaac	6514	6531	38	3
GS28446509	aaaaac	1632	1649	33	3
GS28446697	aaaaac	3365	3382	34	3
GS28447236	aaaaac	6823	6840	34	3
GS28448023	aaaaac	2999	3016	37	3
GS28448040	aaaaac	721	738	30	3
GS28448352	aaaaac	313	330	38	3
GS28448537	aaaaac	9739	9756	32	3
GS28448600	aaaaac	435	452	35	3
GS28448750	aaaaac	2178	2195	35	3
GS28449666	aaaaac	2124	2141	37	3
GS28449833	aaaaac	6016	6033	34	3
GS28449848	aaaaac	7886	7903	35	3
GS28450582	aaaaac	14023	14040	34	3
GS28450660	aaaaac	11911	11928	36	3
GS28450727	aaaaac	462	479	33	3
GS28450963	aaaaac	21355	21372	38	3
GS28451127	aaaaac	11600	11617	34	3
GS28451178	aaaaac	23565	23582	34	3
GS28451238	aaaaac	25062	25079	36	3
GS28451410	aaaaac	33673	33690	36	3
GS28451729	aaaaac	94682	94699	35	3
GS28433831	aaaaac	7826	7849	31	4
GS28437121	aaaaac	14717	14740	34	4
GS28447044	aaaaac	1689	1712	29	4
GS28447465	aaaaac	3034	3057	35	4
GS28447896	aaaaac	667	690	34	4
GS28451715	aaaaac	64017	64040	34	4
GS28451157	aaaaac	6783	6812	33	5
GS28432704	aaaaag	1113	1130	29	3
GS28432733	aaaaag	12696	12713	34	3
GS28432836	aaaaag	1786	1803	37	3
GS28432973	aaaaag	8737	8754	33	3
GS28433724	aaaaag	3631	3648	31	3
GS28433757	aaaaag	5953	5970	32	3
GS28433776	aaaaag	19605	19622	34	3
GS28433810	aaaaag	9133	9150	26	3
GS28433832	aaaaag	90983	91000	34	3
GS28434097	aaaaag	2450	2467	34	3
GS28434268	aaaaag	8081	8098	33	3
GS28434299	aaaaag	15072	15089	32	3
GS28434435	aaaaag	13110	13127	35	3
GS28434600	aaaaag	5365	5382	35	3
GS28434725	aaaaag	28036	28053	35	3
GS28434809	aaaaag	78984	79001	35	3
GS28434809	aaaaag	97135	97152	35	3
GS28434856	aaaaag	24546	24563	34	3
GS28434909	aaaaag	10562	10579	35	3
GS28434912	aaaaag	107890	107907	35	3
GS28434953	aaaaag	7037	7054	34	3
GS28435304	aaaaag	4469	4486	36	3
GS28435339	aaaaag	28574	28591	35	3
GS28435871	aaaaag	32511	32528	31	3
GS28436103	aaaaag	44162	44179	35	3
GS28436168	aaaaag	34574	34591	36	3
GS28436414	aaaaag	31457	31474	33	3
GS28436728	aaaaag	45630	45647	35	3
GS28436882	aaaaag	5091	5108	26	3
GS28439497	aaaaag	33157	33174	36	3
GS28440183	aaaaag	1	18	32	3
GS28441767	aaaaag	726	743	36	3
GS28442313	aaaaag	185	202	31	3
GS28442956	aaaaag	2246	2263	34	3
GS28444317	aaaaag	2755	2772	35	3
GS28444402	aaaaag	1930	1947	32	3
GS28444495	aaaaag	490	507	35	3
GS28444551	aaaaag	289	306	33	3
GS28445610	aaaaag	5374	5391	33	3
GS28446342	aaaaag	3547	3564	36	3
GS28446462	aaaaag	2574	2591	32	3
GS28446495	aaaaag	3848	3865	31	3
GS28447211	aaaaag	317	334	39	3
GS28447422	aaaaag	2395	2412	34	3
GS28447731	aaaaag	5291	5308	35	3
GS28447785	aaaaag	8294	8311	37	3
GS28447837	aaaaag	8227	8244	32	3
GS28449126	aaaaag	42813	42830	36	3
GS28449212	aaaaag	9399	9416	32	3
GS28449316	aaaaag	11590	11607	35	3
GS28449565	aaaaag	4382	4399	34	3
GS28449680	aaaaag	7849	7866	35	3
GS28449747	aaaaag	4602	4619	30	3
GS28450196	aaaaag	13053	13070	30	3
GS28450241	aaaaag	5943	5960	32	3
GS28450297	aaaaag	15774	15791	37	3
GS28450364	aaaaag	17055	17072	34	3
GS28450675	aaaaag	14788	14805	35	3
GS28450709	aaaaag	9279	9296	34	3
GS28450750	aaaaag	2071	2088	34	3
GS28450900	aaaaag	2074	2091	36	3
GS28450953	aaaaag	11161	11178	35	3
GS28451045	aaaaag	3213	3230	31	3
GS28451197	aaaaag	475	492	35	3
GS28451215	aaaaag	10553	10570	36	3
GS28451293	aaaaag	25191	25208	33	3
GS28451329	aaaaag	31269	31286	37	3
GS28451365	aaaaag	29161	29178	36	3
GS28451368	aaaaag	13064	13081	35	3
GS28451464	aaaaag	12947	12964	31	3
GS28451470	aaaaag	20406	20423	35	3
GS28451476	aaaaag	29766	29783	35	3
GS28451477	aaaaag	8300	8317	35	3
GS28451667	aaaaag	31273	31290	35	3
GS28451682	aaaaag	16483	16500	36	3
GS28451688	aaaaag	50161	50178	36	3
GS28434327	aaaaag	2970	2993	33	4
GS28435449	aaaaag	29031	29054	33	4
GS28436626	aaaaag	27379	27402	33	4
GS28439844	aaaaag	2677	2700	30	4
GS28448131	aaaaag	37761	37784	34	4
GS28449815	aaaaag	10624	10647	32	4
GS28451144	aaaaag	270	293	34	4
GS28451599	aaaaag	21068	21091	34	4
GS28436720	aaaaag	37656	37691	33	6
GS28432997	aaaaat	4249	4266	31	3
GS28433112	aaaaat	864	881	33	3
GS28433232	aaaaat	27497	27514	35	3
GS28433302	aaaaat	8445	8462	33	3
GS28433324	aaaaat	5848	5865	32	3
GS28433456	aaaaat	13891	13908	32	3
GS28433472	aaaaat	21172	21189	34	3
GS28433528	aaaaat	21283	21300	34	3
GS28433531	aaaaat	759	776	35	3
GS28433552	aaaaat	7921	7938	37	3
GS28433664	aaaaat	32067	32084	34	3
GS28433672	aaaaat	8540	8557	33	3
GS28433690	aaaaat	460	477	35	3
GS28433694	aaaaat	5292	5309	34	3
GS28433740	aaaaat	11026	11043	36	3
GS28433842	aaaaat	1725	1742	29	3
GS28433898	aaaaat	8675	8692	34	3
GS28434071	aaaaat	32	49	32	3
GS28434147	aaaaat	8019	8036	33	3
GS28434223	aaaaat	321	338	32	3
GS28434279	aaaaat	1158	1175	29	3
GS28434360	aaaaat	7082	7099	34	3
GS28434369	aaaaat	2979	2996	29	3
GS28434423	aaaaat	2758	2775	32	3
GS28434515	aaaaat	1396	1413	30	3
GS28434549	aaaaat	38777	38794	35	3
GS28434622	aaaaat	4330	4347	33	3
GS28434629	aaaaat	9342	9359	30	3
GS28434669	aaaaat	139	156	36	3
GS28434720	aaaaat	7004	7021	34	3
GS28434738	aaaaat	8566	8583	35	3
GS28434764	aaaaat	32632	32649	36	3
GS28434945	aaaaat	20955	20972	36	3
GS28434957	aaaaat	18092	18109	32	3
GS28435060	aaaaat	54183	54200	37	3
GS28435064	aaaaat	2973	2990	35	3
GS28435095	aaaaat	3030	3047	33	3
GS28435151	aaaaat	9069	9086	30	3
GS28435155	aaaaat	20284	20301	34	3
GS28435185	aaaaat	126448	126465	37	3
GS28435232	aaaaat	30657	30674	32	3
GS28435248	aaaaat	19864	19881	32	3
GS28435371	aaaaat	6916	6933	35	3
GS28435409	aaaaat	46190	46207	33	3
GS28435527	aaaaat	73640	73657	35	3
GS28435563	aaaaat	284	301	32	3
GS28435587	aaaaat	6836	6853	33	3
GS28435650	aaaaat	2661	2678	35	3
GS28435795	aaaaat	3437	3454	34	3
GS28435896	aaaaat	7260	7277	33	3
GS28435910	aaaaat	1654	1671	30	3
GS28435910	aaaaat	5480	5497	30	3
GS28435923	aaaaat	12483	12500	30	3
GS28436031	aaaaat	46890	46907	36	3
GS28436058	aaaaat	2900	2917	34	3
GS28436249	aaaaat	19008	19025	31	3
GS28436274	aaaaat	28212	28229	35	3
GS28436467	aaaaat	35360	35377	35	3
GS28436492	aaaaat	8452	8469	31	3
GS28436583	aaaaat	27358	27375	35	3
GS28436636	aaaaat	21441	21458	33	3
GS28436701	aaaaat	29756	29773	36	3
GS28436705	aaaaat	24692	24709	36	3
GS28436710	aaaaat	20973	20990	33	3
GS28436725	aaaaat	3655	3672	31	3
GS28436909	aaaaat	18557	18574	37	3
GS28437014	aaaaat	4115	4132	30	3
GS28437069	aaaaat	51432	51449	35	3
GS28437098	aaaaat	2802	2819	35	3
GS28437113	aaaaat	17382	17399	33	3
GS28437206	aaaaat	3971	3988	25	3
GS28437219	aaaaat	16339	16356	33	3
GS28437265	aaaaat	22314	22331	31	3
GS28438002	aaaaat	523	540	36	3
GS28438499	aaaaat	1743	1760	24	3
GS28438936	aaaaat	6908	6925	30	3
GS28439039	aaaaat	1321	1338	30	3
GS28440535	aaaaat	1333	1350	33	3
GS28440856	aaaaat	29632	29649	32	3
GS28441798	aaaaat	615	632	33	3
GS28441896	aaaaat	13963	13980	33	3
GS28442025	aaaaat	301	318	34	3
GS28442573	aaaaat	1128	1145	33	3
GS28442661	aaaaat	1163	1180	34	3
GS28442740	aaaaat	679	696	28	3
GS28442955	aaaaat	2132	2149	37	3
GS28443051	aaaaat	2389	2406	28	3
GS28443117	aaaaat	1343	1360	26	3
GS28443257	aaaaat	164	181	34	3
GS28443265	aaaaat	3881	3898	35	3
GS28443348	aaaaat	1561	1578	40	3
GS28443589	aaaaat	3869	3886	26	3
GS28443608	aaaaat	2793	2810	34	3
GS28443744	aaaaat	219	236	32	3
GS28444395	aaaaat	4249	4266	27	3
GS28444517	aaaaat	978	995	33	3
GS28444635	aaaaat	3189	3206	35	3
GS28445420	aaaaat	2860	2877	38	3
GS28446012	aaaaat	2457	2474	30	3
GS28446239	aaaaat	12402	12419	35	3
GS28446367	aaaaat	5333	5350	32	3
GS28446769	aaaaat	5657	5674	36	3
GS28447008	aaaaat	5244	5261	33	3
GS28447121	aaaaat	783	800	36	3
GS28447320	aaaaat	3710	3727	33	3
GS28447341	aaaaat	6983	7000	29	3
GS28447371	aaaaat	6743	6760	35	3
GS28447464	aaaaat	6282	6299	37	3
GS28447482	aaaaat	6204	6221	36	3
GS28447548	aaaaat	2944	2961	35	3
GS28447571	aaaaat	128	145	29	3
GS28447610	aaaaat	6873	6890	34	3
GS28447825	aaaaat	5895	5912	33	3
GS28448127	aaaaat	7351	7368	31	3
GS28448139	aaaaat	7795	7812	30	3
GS28448556	aaaaat	9381	9398	35	3
GS28448750	aaaaat	615	632	35	3
GS28448791	aaaaat	1050	1067	32	3
GS28448985	aaaaat	10388	10405	32	3
GS28449121	aaaaat	8526	8543	34	3
GS28449200	aaaaat	13602	13619	31	3
GS28449242	aaaaat	1664	1681	34	3
GS28449314	aaaaat	8692	8709	32	3
GS28449403	aaaaat	53555	53572	35	3
GS28449611	aaaaat	10085	10102	31	3
GS28449638	aaaaat	753	770	32	3
GS28449644	aaaaat	10104	10121	31	3
GS28449749	aaaaat	11441	11458	33	3
GS28449874	aaaaat	11521	11538	34	3
GS28449875	aaaaat	9352	9369	32	3
GS28450002	aaaaat	8368	8385	35	3
GS28450025	aaaaat	13051	13068	32	3
GS28450170	aaaaat	1886	1903	36	3
GS28450178	aaaaat	7207	7224	30	3
GS28450199	aaaaat	12860	12877	34	3
GS28450363	aaaaat	1712	1729	33	3
GS28450368	aaaaat	4069	4086	35	3
GS28450390	aaaaat	13625	13642	31	3
GS28450447	aaaaat	17465	17482	35	3
GS28450540	aaaaat	16735	16752	34	3
GS28450617	aaaaat	18686	18703	33	3
GS28450691	aaaaat	15286	15303	34	3
GS28450726	aaaaat	16064	16081	33	3
GS28450744	aaaaat	20686	20703	35	3
GS28450804	aaaaat	19686	19703	36	3
GS28450807	aaaaat	17891	17908	33	3
GS28450895	aaaaat	10931	10948	35	3
GS28450926	aaaaat	16104	16121	32	3
GS28450948	aaaaat	22902	22919	32	3
GS28451026	aaaaat	23020	23037	35	3
GS28451088	aaaaat	301	318	34	3
GS28451132	aaaaat	9317	9334	34	3
GS28451167	aaaaat	21271	21288	35	3
GS28451200	aaaaat	15613	15630	34	3
GS28451236	aaaaat	18005	18022	34	3
GS28451262	aaaaat	477	494	36	3
GS28451268	aaaaat	24410	24427	31	3
GS28451307	aaaaat	5211	5228	35	3
GS28451405	aaaaat	10986	11003	31	3
GS28451405	aaaaat	27858	27875	31	3
GS28451419	aaaaat	28651	28668	35	3
GS28451432	aaaaat	16057	16074	35	3
GS28451435	aaaaat	35174	35191	30	3
GS28451437	aaaaat	8236	8253	35	3
GS28451467	aaaaat	27477	27494	34	3
GS28451501	aaaaat	34181	34198	32	3
GS28451588	aaaaat	37555	37572	35	3
GS28451676	aaaaat	29761	29778	35	3
GS28451680	aaaaat	5442	5459	33	3
GS28451702	aaaaat	72188	72205	34	3
GS28451707	aaaaat	60558	60575	36	3
GS28451713	aaaaat	79270	79287	34	3
GS28451722	aaaaat	52398	52415	34	3
GS28451723	aaaaat	63723	63740	35	3
GS28451726	aaaaat	34084	34101	37	3
GS28451729	aaaaat	36631	36648	35	3
GS28451729	aaaaat	135968	135985	35	3
GS28434983	aaaaat	27413	27436	36	4
GS28435083	aaaaat	20637	20660	30	4
GS28435829	aaaaat	23955	23978	33	4
GS28445096	aaaaat	2023	2046	28	4
GS28445314	aaaaat	4694	4717	36	4
GS28445639	aaaaat	3260	3283	32	4
GS28446112	aaaaat	5035	5058	36	4
GS28446307	aaaaat	5369	5392	33	4
GS28449520	aaaaat	12246	12269	32	4
GS28449663	aaaaat	9698	9721	32	4
GS28451391	aaaaat	11536	11559	32	4
GS28451393	aaaaat	23608	23631	33	4
GS28451446	aaaaat	11440	11463	35	4
GS28451544	aaaaat	21977	22000	34	4
GS28435127	aaaaat	11565	11594	35	5
GS28432719	aaaac	21073	21087	33	3
GS28433135	aaaac	3657	3671	31	3
GS28433647	aaaac	28186	28200	33	3
GS28433672	aaaac	8318	8332	33	3
GS28433672	aaaac	8391	8405	33	3
GS28434048	aaaac	6387	6401	32	3
GS28434204	aaaac	3919	3933	35	3
GS28434244	aaaac	26513	26527	35	3
GS28434292	aaaac	79204	79218	33	3
GS28434591	aaaac	2932	2946	30	3
GS28434742	aaaac	11342	11356	35	3
GS28434963	aaaac	3014	3028	31	3
GS28435111	aaaac	2932	2946	31	3
GS28435199	aaaac	313	327	20	3
GS28435296	aaaac	5635	5649	35	3
GS28435702	aaaac	29264	29278	33	3
GS28435753	aaaac	10347	10361	34	3
GS28435761	aaaac	14965	14979	32	3
GS28436494	aaaac	3363	3377	34	3
GS28436606	aaaac	13125	13139	35	3
GS28436611	aaaac	20251	20265	36	3
GS28436639	aaaac	20873	20887	36	3
GS28436841	aaaac	5262	5276	34	3
GS28436878	aaaac	3790	3804	28	3
GS28437013	aaaac	1380	1394	33	3
GS28437057	aaaac	5542	5556	36	3
GS28437078	aaaac	8000	8014	34	3
GS28437083	aaaac	9216	9230	34	3
GS28437113	aaaac	20412	20426	33	3
GS28437114	aaaac	16301	16315	35	3
GS28437631	aaaac	2360	2374	43	3
GS28438165	aaaac	57623	57637	35	3
GS28438330	aaaac	6348	6362	34	3
GS28438418	aaaac	913	927	32	3
GS28438694	aaaac	1629	1643	32	3
GS28440348	aaaac	1790	1804	31	3
GS28441850	aaaac	3734	3748	36	3
GS28441880	aaaac	1484	1498	38	3
GS28442233	aaaac	26935	26949	34	3
GS28442621	aaaac	1953	1967	31	3
GS28442752	aaaac	58119	58133	35	3
GS28443020	aaaac	1806	1820	33	3
GS28443289	aaaac	3136	3150	36	3
GS28444110	aaaac	3513	3527	31	3
GS28444179	aaaac	2439	2453	37	3
GS28444367	aaaac	3423	3437	29	3
GS28444833	aaaac	1849	1863	29	3
GS28445432	aaaac	516	530	33	3
GS28445833	aaaac	490	504	34	3
GS28445998	aaaac	896	910	32	3
GS28446291	aaaac	1319	1333	35	3
GS28446377	aaaac	574	588	31	3
GS28446630	aaaac	3370	3384	33	3
GS28446724	aaaac	2652	2666	37	3
GS28446876	aaaac	23184	23198	35	3
GS28446937	aaaac	4564	4578	33	3
GS28447127	aaaac	2555	2569	35	3
GS28447138	aaaac	4520	4534	30	3
GS28448062	aaaac	3219	3233	33	3
GS28448289	aaaac	3759	3773	34	3
GS28448466	aaaac	676	690	32	3
GS28448521	aaaac	6778	6792	31	3
GS28448599	aaaac	3914	3928	31	3
GS28448832	aaaac	9325	9339	36	3
GS28448986	aaaac	9364	9378	33	3
GS28449037	aaaac	4742	4756	34	3
GS28449061	aaaac	10356	10370	32	3
GS28449215	aaaac	319	333	31	3
GS28449336	aaaac	4654	4668	34	3
GS28449450	aaaac	2073	2087	36	3
GS28449559	aaaac	4532	4546	33	3
GS28449781	aaaac	34073	34087	36	3
GS28450055	aaaac	4245	4259	37	3
GS28450062	aaaac	11058	11072	32	3
GS28450160	aaaac	9032	9046	35	3
GS28450326	aaaac	4326	4340	34	3
GS28450405	aaaac	9787	9801	36	3
GS28450412	aaaac	14520	14534	36	3
GS28450418	aaaac	15390	15404	33	3
GS28450456	aaaac	6305	6319	31	3
GS28450495	aaaac	11142	11156	36	3
GS28450641	aaaac	7332	7346	35	3
GS28450718	aaaac	1838	1852	35	3
GS28450800	aaaac	3085	3099	36	3
GS28450942	aaaac	4863	4877	34	3
GS28450965	aaaac	5660	5674	28	3
GS28451106	aaaac	5730	5744	33	3
GS28451125	aaaac	20348	20362	35	3
GS28451191	aaaac	22991	23005	36	3
GS28451202	aaaac	13800	13814	35	3
GS28451205	aaaac	4650	4664	35	3
GS28451321	aaaac	8537	8551	36	3
GS28451386	aaaac	10257	10271	34	3
GS28451464	aaaac	32365	32379	31	3
GS28451465	aaaac	31957	31971	33	3
GS28451554	aaaac	34156	34170	35	3
GS28451572	aaaac	14551	14565	35	3
GS28451572	aaaac	15795	15809	35	3
GS28451594	aaaac	17552	17566	32	3
GS28451706	aaaac	9010	9024	36	3
GS28451729	aaaac	106422	106436	35	3
GS28435578	aaaac	3935	3954	32	4
GS28436260	aaaac	18635	18654	36	4
GS28436260	aaaac	19233	19252	36	4
GS28437086	aaaac	4030	4049	35	4
GS28438652	aaaac	971	990	39	4
GS28439847	aaaac	1546	1565	27	4
GS28440742	aaaac	35894	35913	33	4
GS28443200	aaaac	5717	5736	34	4
GS28445000	aaaac	8367	8386	33	4
GS28447374	aaaac	3108	3127	32	4
GS28449475	aaaac	9427	9446	35	4
GS28450473	aaaac	12881	12900	32	4
GS28451340	aaaac	11830	11849	36	4
GS28451577	aaaac	7880	7899	36	4
GS28451688	aaaac	18526	18545	36	4
GS28451688	aaaac	18673	18692	36	4
GS28432784	aaaac	12109	12133	35	5
GS28433504	aaaac	2975	2999	30	5
GS28433968	aaaac	15494	15518	36	5
GS28435253	aaaac	8552	8576	31	5
GS28450942	aaaac	5026	5050	34	5
GS28451615	aaaac	6101	6125	36	5
GS28433755	aaaaca	12111	12128	35	3
GS28434289	aaaaca	52291	52308	34	3
GS28435081	aaaaca	16139	16156	34	3
GS28435817	aaaaca	21138	21155	33	3
GS28436412	aaaaca	7672	7689	30	3
GS28437019	aaaaca	723	740	35	3
GS28437160	aaaaca	7675	7692	34	3
GS28437227	aaaaca	2972	2989	31	3
GS28437260	aaaaca	6885	6902	36	3
GS28445561	aaaaca	1765	1782	31	3
GS28445957	aaaaca	5571	5588	35	3
GS28447580	aaaaca	6050	6067	34	3
GS28447729	aaaaca	4519	4536	32	3
GS28447809	aaaaca	1240	1257	30	3
GS28449579	aaaaca	912	929	34	3
GS28449878	aaaaca	1586	1603	33	3
GS28449921	aaaaca	4415	4432	35	3
GS28450010	aaaaca	14420	14437	35	3
GS28451118	aaaaca	6199	6216	35	3
GS28451549	aaaaca	15392	15409	35	3
GS28451603	aaaaca	14170	14187	33	3
GS28434807	aaaacc	101823	101840	35	3
GS28449662	aaaacc	7043	7060	33	3
GS28451707	aaaacg	65359	65382	36	4
GS28441107	aaaact	3190	3207	35	3
GS28449240	aaaact	4642	4659	34	3
GS28432673	aaaag	3471	3485	34	3
GS28432696	aaaag	17478	17492	33	3
GS28432710	aaaag	2050	2064	27	3
GS28432935	aaaag	4439	4453	30	3
GS28432991	aaaag	17171	17185	33	3
GS28433093	aaaag	4274	4288	35	3
GS28433161	aaaag	11828	11842	34	3
GS28433186	aaaag	4403	4417	34	3
GS28433312	aaaag	46832	46846	37	3
GS28433383	aaaag	98462	98476	36	3
GS28433410	aaaag	5280	5294	30	3
GS28433464	aaaag	20983	20997	34	3
GS28433472	aaaag	21044	21058	34	3
GS28433488	aaaag	24230	24244	33	3
GS28433516	aaaag	32736	32750	34	3
GS28433552	aaaag	142815	142829	37	3
GS28433651	aaaag	5723	5737	35	3
GS28433666	aaaag	990	1004	30	3
GS28433746	aaaag	5148	5162	34	3
GS28433751	aaaag	40971	40985	34	3
GS28433789	aaaag	7535	7549	34	3
GS28433811	aaaag	7625	7639	35	3
GS28433902	aaaag	25830	25844	33	3
GS28434107	aaaag	16556	16570	33	3
GS28434310	aaaag	1049	1063	31	3
GS28434320	aaaag	27465	27479	33	3
GS28434355	aaaag	8694	8708	33	3
GS28434364	aaaag	4115	4129	33	3
GS28434427	aaaag	7311	7325	33	3
GS28434440	aaaag	4225	4239	33	3
GS28434443	aaaag	1778	1792	32	3
GS28434492	aaaag	3363	3377	30	3
GS28434659	aaaag	6235	6249	35	3
GS28434748	aaaag	7004	7018	34	3
GS28434997	aaaag	90308	90322	36	3
GS28435142	aaaag	14017	14031	33	3
GS28435185	aaaag	80233	80247	37	3
GS28435207	aaaag	4634	4648	32	3
GS28435248	aaaag	3478	3492	32	3
GS28435400	aaaag	12346	12360	36	3
GS28435406	aaaag	7571	7585	34	3
GS28435486	aaaag	7430	7444	34	3
GS28435495	aaaag	2581	2595	35	3
GS28435500	aaaag	7150	7164	27	3
GS28435657	aaaag	3845	3859	34	3
GS28435676	aaaag	838	852	32	3
GS28435697	aaaag	4661	4675	33	3
GS28435782	aaaag	16854	16868	35	3
GS28435894	aaaag	19196	19210	33	3
GS28435904	aaaag	3	17	34	3
GS28435940	aaaag	2147	2161	28	3
GS28435990	aaaag	21600	21614	35	3
GS28436024	aaaag	1559	1573	34	3
GS28436037	aaaag	3644	3658	35	3
GS28436040	aaaag	5342	5356	33	3
GS28436092	aaaag	7072	7086	36	3
GS28436154	aaaag	31928	31942	33	3
GS28436267	aaaag	5638	5652	34	3
GS28436308	aaaag	2854	2868	35	3
GS28436312	aaaag	8130	8144	34	3
GS28436459	aaaag	52527	52541	36	3
GS28436535	aaaag	1966	1980	31	3
GS28436561	aaaag	14743	14757	35	3
GS28436569	aaaag	27665	27679	33	3
GS28436587	aaaag	50580	50594	33	3
GS28436609	aaaag	426	440	29	3
GS28436618	aaaag	1943	1957	35	3
GS28436665	aaaag	36224	36238	34	3
GS28436689	aaaag	19064	19078	33	3
GS28437053	aaaag	2967	2981	35	3
GS28437116	aaaag	16597	16611	33	3
GS28437169	aaaag	4361	4375	32	3
GS28437172	aaaag	9584	9598	31	3
GS28437175	aaaag	1739	1753	32	3
GS28437204	aaaag	22604	22618	35	3
GS28437397	aaaag	2374	2388	27	3
GS28437495	aaaag	3833	3847	35	3
GS28438379	aaaag	2500	2514	30	3
GS28438692	aaaag	2196	2210	32	3
GS28439958	aaaag	626	640	32	3
GS28440141	aaaag	20054	20068	33	3
GS28440522	aaaag	1850	1864	31	3
GS28441306	aaaag	2405	2419	32	3
GS28441673	aaaag	629	643	36	3
GS28441715	aaaag	2843	2857	32	3
GS28442627	aaaag	1568	1582	32	3
GS28442652	aaaag	2671	2685	36	3
GS28442702	aaaag	2227	2241	31	3
GS28442713	aaaag	908	922	30	3
GS28443172	aaaag	3561	3575	33	3
GS28444063	aaaag	998	1012	36	3
GS28444099	aaaag	2572	2586	35	3
GS28444277	aaaag	1248	1262	36	3
GS28444584	aaaag	1906	1920	33	3
GS28445060	aaaag	4321	4335	34	3
GS28445228	aaaag	5074	5088	36	3
GS28445347	aaaag	3934	3948	33	3
GS28445394	aaaag	1578	1592	33	3
GS28445861	aaaag	2902	2916	30	3
GS28446316	aaaag	5021	5035	31	3
GS28446414	aaaag	726	740	39	3
GS28446441	aaaag	3598	3612	37	3
GS28446507	aaaag	3912	3926	34	3
GS28446628	aaaag	4948	4962	30	3
GS28446640	aaaag	1705	1719	33	3
GS28446677	aaaag	35713	35727	35	3
GS28446820	aaaag	4370	4384	36	3
GS28446936	aaaag	6883	6897	35	3
GS28447157	aaaag	2731	2745	29	3
GS28447384	aaaag	4370	4384	29	3
GS28447514	aaaag	6383	6397	32	3
GS28447620	aaaag	122	136	36	3
GS28447644	aaaag	5169	5183	37	3
GS28447958	aaaag	842	856	34	3
GS28448021	aaaag	127	141	29	3
GS28448119	aaaag	435	449	33	3
GS28448805	aaaag	2691	2705	32	3
GS28448808	aaaag	3759	3773	31	3
GS28449441	aaaag	6108	6122	30	3
GS28449507	aaaag	1611	1625	33	3
GS28449684	aaaag	598	612	37	3
GS28449710	aaaag	1245	1259	33	3
GS28449754	aaaag	5664	5678	34	3
GS28449813	aaaag	769	783	36	3
GS28450142	aaaag	3178	3192	34	3
GS28450337	aaaag	14552	14566	35	3
GS28450402	aaaag	12114	12128	34	3
GS28450410	aaaag	17155	17169	32	3
GS28450434	aaaag	6097	6111	37	3
GS28450470	aaaag	8108	8122	34	3
GS28450572	aaaag	7241	7255	34	3
GS28450675	aaaag	11297	11311	35	3
GS28450736	aaaag	19296	19310	32	3
GS28450806	aaaag	14017	14031	33	3
GS28450808	aaaag	12688	12702	37	3
GS28450826	aaaag	19679	19693	32	3
GS28450828	aaaag	17782	17796	35	3
GS28450908	aaaag	1030	1044	32	3
GS28450948	aaaag	21311	21325	32	3
GS28451107	aaaag	18370	18384	34	3
GS28451141	aaaag	7673	7687	34	3
GS28451148	aaaag	796	810	38	3
GS28451186	aaaag	666	680	34	3
GS28451201	aaaag	9884	9898	35	3
GS28451206	aaaag	26110	26124	32	3
GS28451261	aaaag	18953	18967	36	3
GS28451275	aaaag	22222	22236	35	3
GS28451396	aaaag	25552	25566	35	3
GS28451396	aaaag	32885	32899	35	3
GS28451408	aaaag	28936	28950	35	3
GS28451450	aaaag	20839	20853	34	3
GS28451518	aaaag	14605	14619	34	3
GS28451523	aaaag	12161	12175	34	3
GS28451599	aaaag	14578	14592	34	3
GS28451601	aaaag	39628	39642	35	3
GS28451609	aaaag	8682	8696	33	3
GS28451658	aaaag	31111	31125	36	3
GS28451669	aaaag	60149	60163	35	3
GS28451678	aaaag	6457	6471	35	3
GS28451704	aaaag	34869	34883	36	3
GS28451707	aaaag	3669	3683	36	3
GS28451715	aaaag	51237	51251	34	3
GS28433053	aaaag	4326	4345	34	4
GS28433290	aaaag	12616	12635	39	4
GS28433413	aaaag	7252	7271	32	4
GS28433558	aaaag	34246	34265	33	4
GS28433561	aaaag	9135	9154	33	4
GS28434622	aaaag	3005	3024	33	4
GS28434693	aaaag	25847	25866	35	4
GS28434901	aaaag	22796	22815	34	4
GS28435266	aaaag	4931	4950	32	4
GS28435759	aaaag	15851	15870	33	4
GS28435892	aaaag	52968	52987	34	4
GS28436198	aaaag	11366	11385	35	4
GS28436222	aaaag	28500	28519	33	4
GS28437050	aaaag	4539	4558	33	4
GS28437112	aaaag	29505	29524	34	4
GS28437169	aaaag	18756	18775	32	4
GS28437414	aaaag	818	837	33	4
GS28439719	aaaag	1827	1846	29	4
GS28441090	aaaag	2067	2086	32	4
GS28441911	aaaag	2151	2170	36	4
GS28447690	aaaag	243	262	35	4
GS28448318	aaaag	3898	3917	33	4
GS28448635	aaaag	9217	9236	36	4
GS28448808	aaaag	2976	2995	31	4
GS28449060	aaaag	7004	7023	32	4
GS28450712	aaaag	12437	12456	34	4
GS28451058	aaaag	15301	15320	32	4
GS28451263	aaaag	413	432	36	4
GS28451283	aaaag	6005	6024	36	4
GS28451505	aaaag	28519	28538	31	4
GS28451635	aaaag	38119	38138	35	4
GS28451676	aaaag	28638	28657	35	4
GS28433286	aaaag	5580	5604	35	5
GS28433477	aaaag	13275	13299	36	5
GS28433624	aaaag	7	31	33	5
GS28435923	aaaag	23917	23941	30	5
GS28436328	aaaag	18576	18600	32	5
GS28439153	aaaag	37710	37734	35	5
GS28443398	aaaag	3749	3773	34	5
GS28446751	aaaag	2605	2629	36	5
GS28450248	aaaag	7906	7935	34	6
GS28433166	aaaaga	12939	12956	31	3
GS28433683	aaaaga	41029	41046	35	3
GS28434655	aaaaga	10624	10641	30	3
GS28436047	aaaaga	32879	32896	36	3
GS28436985	aaaaga	723	740	34	3
GS28437078	aaaaga	15064	15081	34	3
GS28437160	aaaaga	11569	11586	34	3
GS28438127	aaaaga	361	378	30	3
GS28441489	aaaaga	2634	2651	18	3
GS28441734	aaaaga	460	477	32	3
GS28445520	aaaaga	2266	2283	33	3
GS28448972	aaaaga	29	46	34	3
GS28450114	aaaaga	7199	7216	37	3
GS28451523	aaaaga	12171	12188	34	3
GS28451479	aaaaga	35106	35135	34	5
GS28434442	aaaagc	3579	3596	29	3
GS28436594	aaaagc	1235	1252	29	3
GS28445479	aaaagc	379	396	34	3
GS28449831	aaaagc	11532	11549	34	3
GS28449588	aaaagg	688	705	32	3
GS28432880	aaaagt	26080	26097	35	3
GS28432679	aaaat	6000	6014	33	3
GS28432716	aaaat	2788	2802	27	3
GS28432719	aaaat	7960	7974	33	3
GS28432759	aaaat	12835	12849	33	3
GS28432769	aaaat	47451	47465	36	3
GS28432778	aaaat	52373	52387	36	3
GS28432896	aaaat	19971	19985	35	3
GS28432896	aaaat	36378	36392	35	3
GS28432896	aaaat	52522	52536	35	3
GS28432920	aaaat	50003	50017	35	3
GS28432923	aaaat	72180	72194	36	3
GS28432930	aaaat	4390	4404	31	3
GS28432966	aaaat	3612	3626	33	3
GS28432966	aaaat	5047	5061	33	3
GS28433038	aaaat	4650	4664	33	3
GS28433059	aaaat	9229	9243	34	3
GS28433064	aaaat	17730	17744	37	3
GS28433072	aaaat	3730	3744	34	3
GS28433139	aaaat	8262	8276	34	3
GS28433161	aaaat	11091	11105	34	3
GS28433195	aaaat	17534	17548	35	3
GS28433254	aaaat	38145	38159	33	3
GS28433306	aaaat	12536	12550	32	3
GS28433343	aaaat	2134	2148	34	3
GS28433363	aaaat	61049	61063	34	3
GS28433363	aaaat	81314	81328	34	3
GS28433364	aaaat	1241	1255	36	3
GS28433383	aaaat	39340	39354	36	3
GS28433383	aaaat	114047	114061	36	3
GS28433406	aaaat	4204	4218	34	3
GS28433411	aaaat	47287	47301	36	3
GS28433411	aaaat	52689	52703	36	3
GS28433454	aaaat	3661	3675	36	3
GS28433463	aaaat	8494	8508	33	3
GS28433491	aaaat	27489	27503	35	3
GS28433509	aaaat	1768	1782	34	3
GS28433512	aaaat	5156	5170	34	3
GS28433536	aaaat	5146	5160	32	3
GS28433553	aaaat	34984	34998	35	3
GS28433558	aaaat	4405	4419	33	3
GS28433562	aaaat	3020	3034	32	3
GS28433602	aaaat	2828	2842	35	3
GS28433612	aaaat	24805	24819	34	3
GS28433634	aaaat	9789	9803	35	3
GS28433635	aaaat	13670	13684	35	3
GS28433654	aaaat	635	649	34	3
GS28433664	aaaat	37175	37189	34	3
GS28433674	aaaat	2165	2179	35	3
GS28433690	aaaat	24169	24183	35	3
GS28433707	aaaat	4863	4877	33	3
GS28433767	aaaat	8243	8257	36	3
GS28433806	aaaat	25141	25155	32	3
GS28433858	aaaat	1971	1985	35	3
GS28433873	aaaat	568	582	34	3
GS28433903	aaaat	8878	8892	31	3
GS28433906	aaaat	663	677	37	3
GS28433921	aaaat	16740	16754	33	3
GS28434060	aaaat	46390	46404	34	3
GS28434063	aaaat	35180	35194	35	3
GS28434067	aaaat	1392	1406	26	3
GS28434069	aaaat	5099	5113	35	3
GS28434087	aaaat	20014	20028	36	3
GS28434087	aaaat	23345	23359	36	3
GS28434090	aaaat	16404	16418	32	3
GS28434098	aaaat	23336	23350	35	3
GS28434134	aaaat	6459	6473	35	3
GS28434179	aaaat	5630	5644	34	3
GS28434179	aaaat	8676	8690	34	3
GS28434180	aaaat	3424	3438	35	3
GS28434211	aaaat	1191	1205	34	3
GS28434216	aaaat	1441	1455	33	3
GS28434224	aaaat	12660	12674	35	3
GS28434232	aaaat	1259	1273	25	3
GS28434235	aaaat	10538	10552	31	3
GS28434237	aaaat	139989	140003	36	3
GS28434256	aaaat	869	883	36	3
GS28434289	aaaat	57138	57152	34	3
GS28434338	aaaat	1945	1959	29	3
GS28434350	aaaat	2409	2423	28	3
GS28434361	aaaat	7020	7034	31	3
GS28434436	aaaat	6492	6506	31	3
GS28434442	aaaat	2195	2209	29	3
GS28434502	aaaat	7097	7111	33	3
GS28434519	aaaat	1867	1881	32	3
GS28434544	aaaat	1044	1058	31	3
GS28434576	aaaat	36470	36484	36	3
GS28434594	aaaat	58986	59000	35	3
GS28434648	aaaat	531	545	31	3
GS28434654	aaaat	22415	22429	35	3
GS28434658	aaaat	6373	6387	34	3
GS28434693	aaaat	6916	6930	35	3
GS28434725	aaaat	62373	62387	35	3
GS28434731	aaaat	3822	3836	35	3
GS28434738	aaaat	3647	3661	35	3
GS28434806	aaaat	5739	5753	35	3
GS28434809	aaaat	5483	5497	35	3
GS28434809	aaaat	14973	14987	35	3
GS28434819	aaaat	17316	17330	34	3
GS28434876	aaaat	29932	29946	35	3
GS28434876	aaaat	30260	30274	35	3
GS28434878	aaaat	12856	12870	35	3
GS28434884	aaaat	38503	38517	35	3
GS28434884	aaaat	42198	42212	35	3
GS28434896	aaaat	18643	18657	34	3
GS28434912	aaaat	1602	1616	35	3
GS28434945	aaaat	31940	31954	36	3
GS28434989	aaaat	8624	8638	32	3
GS28434999	aaaat	39001	39015	34	3
GS28435039	aaaat	6270	6284	35	3
GS28435051	aaaat	17887	17901	38	3
GS28435052	aaaat	145	159	31	3
GS28435102	aaaat	555	569	34	3
GS28435103	aaaat	10408	10422	34	3
GS28435116	aaaat	12476	12490	31	3
GS28435131	aaaat	18156	18170	32	3
GS28435176	aaaat	1640	1654	32	3
GS28435183	aaaat	5954	5968	33	3
GS28435223	aaaat	56730	56744	36	3
GS28435268	aaaat	22197	22211	35	3
GS28435269	aaaat	20185	20199	32	3
GS28435287	aaaat	3154	3168	34	3
GS28435303	aaaat	52223	52237	34	3
GS28435306	aaaat	24560	24574	35	3
GS28435306	aaaat	71535	71549	35	3
GS28435320	aaaat	455	469	34	3
GS28435394	aaaat	325	339	34	3
GS28435401	aaaat	20638	20652	34	3
GS28435436	aaaat	3440	3454	34	3
GS28435448	aaaat	4180	4194	28	3
GS28435465	aaaat	7140	7154	35	3
GS28435490	aaaat	1392	1406	30	3
GS28435584	aaaat	2313	2327	35	3
GS28435587	aaaat	5530	5544	33	3
GS28435602	aaaat	2187	2201	33	3
GS28435613	aaaat	657	671	35	3
GS28435669	aaaat	987	1001	31	3
GS28435717	aaaat	14276	14290	36	3
GS28435751	aaaat	7598	7612	34	3
GS28435753	aaaat	9871	9885	34	3
GS28435780	aaaat	2955	2969	31	3
GS28435803	aaaat	2417	2431	34	3
GS28435807	aaaat	2684	2698	36	3
GS28435828	aaaat	12840	12854	34	3
GS28435852	aaaat	3336	3350	33	3
GS28435853	aaaat	20769	20783	34	3
GS28435883	aaaat	6190	6204	33	3
GS28435920	aaaat	5675	5689	30	3
GS28435943	aaaat	5756	5770	33	3
GS28435959	aaaat	5483	5497	34	3
GS28435964	aaaat	462	476	36	3
GS28435977	aaaat	23362	23376	33	3
GS28435997	aaaat	11552	11566	32	3
GS28436006	aaaat	17142	17156	35	3
GS28436011	aaaat	11359	11373	34	3
GS28436013	aaaat	5956	5970	35	3
GS28436148	aaaat	6884	6898	31	3
GS28436160	aaaat	5349	5363	35	3
GS28436196	aaaat	12979	12993	35	3
GS28436209	aaaat	6391	6405	31	3
GS28436250	aaaat	4744	4758	36	3
GS28436282	aaaat	10264	10278	29	3
GS28436300	aaaat	977	991	34	3
GS28436311	aaaat	5989	6003	31	3
GS28436312	aaaat	1150	1164	34	3
GS28436362	aaaat	7090	7104	31	3
GS28436376	aaaat	586	600	36	3
GS28436404	aaaat	24224	24238	35	3
GS28436467	aaaat	6826	6840	35	3
GS28436467	aaaat	105152	105166	35	3
GS28436474	aaaat	15242	15256	32	3
GS28436474	aaaat	26382	26396	32	3
GS28436481	aaaat	2206	2220	35	3
GS28436560	aaaat	57174	57188	34	3
GS28436568	aaaat	5157	5171	33	3
GS28436627	aaaat	7509	7523	32	3
GS28436637	aaaat	12018	12032	33	3
GS28436637	aaaat	13466	13480	33	3
GS28436643	aaaat	34991	35005	35	3
GS28436675	aaaat	1911	1925	34	3
GS28436699	aaaat	35841	35855	36	3
GS28436721	aaaat	14197	14211	36	3
GS28436722	aaaat	3887	3901	33	3
GS28436728	aaaat	19656	19670	35	3
GS28436752	aaaat	30225	30239	36	3
GS28436752	aaaat	45526	45540	36	3
GS28436799	aaaat	11731	11745	32	3
GS28436807	aaaat	274	288	35	3
GS28436823	aaaat	16173	16187	34	3
GS28436841	aaaat	7484	7498	34	3
GS28436858	aaaat	5358	5372	29	3
GS28436915	aaaat	13943	13957	31	3
GS28436931	aaaat	1324	1338	33	3
GS28436939	aaaat	35722	35736	35	3
GS28436974	aaaat	94146	94160	34	3
GS28436983	aaaat	14573	14587	34	3
GS28436988	aaaat	7253	7267	37	3
GS28437014	aaaat	8723	8737	30	3
GS28437023	aaaat	6751	6765	36	3
GS28437052	aaaat	1570	1584	33	3
GS28437055	aaaat	11642	11656	31	3
GS28437055	aaaat	27862	27876	31	3
GS28437060	aaaat	28478	28492	32	3
GS28437078	aaaat	35135	35149	34	3
GS28437105	aaaat	41901	41915	35	3
GS28437114	aaaat	1025	1039	35	3
GS28437186	aaaat	16535	16549	34	3
GS28437250	aaaat	18962	18976	34	3
GS28437253	aaaat	526	540	33	3
GS28437261	aaaat	3481	3495	30	3
GS28437294	aaaat	29604	29618	35	3
GS28437308	aaaat	27595	27609	32	3
GS28437308	aaaat	32630	32644	32	3
GS28437321	aaaat	2371	2385	32	3
GS28437356	aaaat	12135	12149	35	3
GS28437647	aaaat	1803	1817	32	3
GS28437748	aaaat	1525	1539	29	3
GS28437925	aaaat	748	762	33	3
GS28438127	aaaat	329	343	30	3
GS28438199	aaaat	2102	2116	33	3
GS28438286	aaaat	264	278	27	3
GS28438325	aaaat	1228	1242	38	3
GS28438558	aaaat	1421	1435	29	3
GS28438591	aaaat	2054	2068	34	3
GS28438762	aaaat	125	139	35	3
GS28439037	aaaat	1456	1470	30	3
GS28439158	aaaat	2697	2711	34	3
GS28439378	aaaat	429	443	33	3
GS28439497	aaaat	629	643	36	3
GS28439549	aaaat	1003	1017	33	3
GS28439722	aaaat	378	392	23	3
GS28439813	aaaat	278	292	31	3
GS28439893	aaaat	612	626	26	3
GS28439959	aaaat	1219	1233	34	3
GS28439961	aaaat	1795	1809	30	3
GS28440006	aaaat	2655	2669	34	3
GS28440038	aaaat	1718	1732	28	3
GS28440213	aaaat	215	229	35	3
GS28440510	aaaat	2385	2399	36	3
GS28440679	aaaat	1950	1964	35	3
GS28440930	aaaat	3409	3423	33	3
GS28440941	aaaat	1776	1790	22	3
GS28441115	aaaat	2493	2507	39	3
GS28441171	aaaat	2453	2467	30	3
GS28441192	aaaat	2493	2507	39	3
GS28441207	aaaat	272	286	33	3
GS28441510	aaaat	3488	3502	30	3
GS28441532	aaaat	973	987	31	3
GS28441771	aaaat	920	934	33	3
GS28441834	aaaat	2518	2532	35	3
GS28441881	aaaat	792	806	32	3
GS28442091	aaaat	2379	2393	31	3
GS28442097	aaaat	304	318	38	3
GS28442317	aaaat	3523	3537	37	3
GS28442360	aaaat	680	694	27	3
GS28442461	aaaat	3571	3585	35	3
GS28442604	aaaat	2326	2340	30	3
GS28442716	aaaat	2235	2249	34	3
GS28442879	aaaat	1591	1605	29	3
GS28442954	aaaat	1952	1966	33	3
GS28443088	aaaat	2264	2278	37	3
GS28443509	aaaat	11764	11778	31	3
GS28443531	aaaat	1799	1813	29	3
GS28443608	aaaat	1979	1993	34	3
GS28443608	aaaat	4418	4432	34	3
GS28443632	aaaat	3289	3303	29	3
GS28443673	aaaat	61	75	32	3
GS28443783	aaaat	1664	1678	36	3
GS28443977	aaaat	1275	1289	26	3
GS28443992	aaaat	4756	4770	31	3
GS28444124	aaaat	367	381	35	3
GS28444327	aaaat	1253	1267	29	3
GS28444332	aaaat	4751	4765	34	3
GS28444374	aaaat	2858	2872	31	3
GS28444501	aaaat	1250	1264	34	3
GS28444505	aaaat	4459	4473	30	3
GS28444710	aaaat	298	312	30	3
GS28444746	aaaat	2429	2443	33	3
GS28444775	aaaat	822	836	32	3
GS28444981	aaaat	5174	5188	34	3
GS28445037	aaaat	11132	11146	30	3
GS28445042	aaaat	2460	2474	35	3
GS28445342	aaaat	4041	4055	36	3
GS28445417	aaaat	1276	1290	30	3
GS28445427	aaaat	2920	2934	35	3
GS28445437	aaaat	1950	1964	36	3
GS28445449	aaaat	2313	2327	33	3
GS28445569	aaaat	1142	1156	31	3
GS28445621	aaaat	1298	1312	32	3
GS28445634	aaaat	5357	5371	36	3
GS28445651	aaaat	3760	3774	28	3
GS28445745	aaaat	5677	5691	30	3
GS28445802	aaaat	8230	8244	35	3
GS28445803	aaaat	4895	4909	30	3
GS28445823	aaaat	3722	3736	33	3
GS28445833	aaaat	577	591	34	3
GS28445833	aaaat	5779	5793	34	3
GS28445854	aaaat	4941	4955	30	3
GS28445900	aaaat	5308	5322	31	3
GS28445971	aaaat	3217	3231	31	3
GS28446118	aaaat	6359	6373	29	3
GS28446328	aaaat	5498	5512	30	3
GS28446359	aaaat	649	663	38	3
GS28446438	aaaat	5700	5714	33	3
GS28446444	aaaat	2530	2544	33	3
GS28446457	aaaat	2745	2759	30	3
GS28446662	aaaat	6231	6245	33	3
GS28446677	aaaat	29367	29381	35	3
GS28446708	aaaat	4510	4524	34	3
GS28446715	aaaat	5790	5804	33	3
GS28446720	aaaat	5735	5749	37	3
GS28446791	aaaat	4388	4402	34	3
GS28446833	aaaat	6356	6370	34	3
GS28446846	aaaat	3155	3169	31	3
GS28446851	aaaat	4844	4858	31	3
GS28446879	aaaat	6788	6802	29	3
GS28446888	aaaat	1135	1149	31	3
GS28446888	aaaat	4486	4500	31	3
GS28446934	aaaat	7087	7101	39	3
GS28446939	aaaat	513	527	37	3
GS28446971	aaaat	1156	1170	35	3
GS28446996	aaaat	1833	1847	29	3
GS28447022	aaaat	897	911	37	3
GS28447034	aaaat	6089	6103	36	3
GS28447043	aaaat	429	443	33	3
GS28447174	aaaat	5557	5571	34	3
GS28447211	aaaat	1365	1379	39	3
GS28447226	aaaat	7134	7148	35	3
GS28447255	aaaat	2827	2841	30	3
GS28447327	aaaat	4373	4387	35	3
GS28447350	aaaat	4111	4125	35	3
GS28447537	aaaat	6001	6015	33	3
GS28447560	aaaat	1233	1247	36	3
GS28447612	aaaat	7005	7019	31	3
GS28447657	aaaat	15696	15710	35	3
GS28447670	aaaat	2282	2296	32	3
GS28447689	aaaat	881	895	33	3
GS28447715	aaaat	3625	3639	35	3
GS28447803	aaaat	6258	6272	38	3
GS28447809	aaaat	1722	1736	30	3
GS28447822	aaaat	6939	6953	32	3
GS28447832	aaaat	1765	1779	30	3
GS28447847	aaaat	7256	7270	35	3
GS28447862	aaaat	6790	6804	34	3
GS28447875	aaaat	1367	1381	29	3
GS28447955	aaaat	4946	4960	29	3
GS28447998	aaaat	903	917	36	3
GS28448024	aaaat	4857	4871	39	3
GS28448058	aaaat	4535	4549	34	3
GS28448181	aaaat	3341	3355	33	3
GS28448186	aaaat	8420	8434	34	3
GS28448188	aaaat	4485	4499	34	3
GS28448224	aaaat	8562	8576	35	3
GS28448266	aaaat	939	953	30	3
GS28448273	aaaat	6613	6627	32	3
GS28448330	aaaat	273	287	39	3
GS28448351	aaaat	9036	9050	31	3
GS28448380	aaaat	8970	8984	33	3
GS28448426	aaaat	5390	5404	29	3
GS28448475	aaaat	51	65	35	3
GS28448502	aaaat	2089	2103	30	3
GS28448595	aaaat	9164	9178	35	3
GS28448661	aaaat	5769	5783	34	3
GS28448690	aaaat	3812	3826	31	3
GS28448793	aaaat	8984	8998	36	3
GS28448814	aaaat	1847	1861	34	3
GS28448840	aaaat	5092	5106	34	3
GS28448844	aaaat	8802	8816	31	3
GS28448891	aaaat	7042	7056	33	3
GS28448897	aaaat	5211	5225	36	3
GS28448922	aaaat	4464	4478	31	3
GS28449017	aaaat	8837	8851	35	3
GS28449039	aaaat	6403	6417	32	3
GS28449043	aaaat	3561	3575	32	3
GS28449053	aaaat	5053	5067	34	3
GS28449059	aaaat	3176	3190	34	3
GS28449071	aaaat	98	112	31	3
GS28449078	aaaat	1396	1410	30	3
GS28449115	aaaat	10494	10508	36	3
GS28449139	aaaat	750	764	37	3
GS28449149	aaaat	3997	4011	36	3
GS28449172	aaaat	7091	7105	33	3
GS28449194	aaaat	2697	2711	34	3
GS28449220	aaaat	826	840	29	3
GS28449243	aaaat	3646	3660	35	3
GS28449284	aaaat	4365	4379	31	3
GS28449289	aaaat	1248	1262	37	3
GS28449299	aaaat	7040	7054	36	3
GS28449300	aaaat	1486	1500	32	3
GS28449305	aaaat	4972	4986	34	3
GS28449354	aaaat	471	485	37	3
GS28449354	aaaat	8919	8933	37	3
GS28449383	aaaat	10855	10869	36	3
GS28449384	aaaat	6788	6802	34	3
GS28449450	aaaat	8341	8355	36	3
GS28449455	aaaat	10604	10618	37	3
GS28449455	aaaat	11479	11493	37	3
GS28449461	aaaat	10163	10177	36	3
GS28449489	aaaat	4676	4690	36	3
GS28449499	aaaat	2186	2200	34	3
GS28449558	aaaat	1066	1080	34	3
GS28449567	aaaat	10995	11009	29	3
GS28449570	aaaat	3684	3698	37	3
GS28449600	aaaat	12403	12417	32	3
GS28449607	aaaat	3664	3678	31	3
GS28449609	aaaat	8854	8868	34	3
GS28449661	aaaat	892	906	33	3
GS28449675	aaaat	7294	7308	34	3
GS28449695	aaaat	151	165	32	3
GS28449719	aaaat	10136	10150	36	3
GS28449724	aaaat	8469	8483	33	3
GS28449786	aaaat	8480	8494	30	3
GS28449875	aaaat	8405	8419	32	3
GS28449878	aaaat	13992	14006	33	3
GS28449923	aaaat	2954	2968	35	3
GS28449930	aaaat	7418	7432	35	3
GS28449970	aaaat	12277	12291	35	3
GS28449979	aaaat	8894	8908	35	3
GS28449996	aaaat	10277	10291	35	3
GS28450011	aaaat	1434	1448	33	3
GS28450031	aaaat	5386	5400	35	3
GS28450060	aaaat	12383	12397	34	3
GS28450062	aaaat	12583	12597	32	3
GS28450067	aaaat	2761	2775	34	3
GS28450076	aaaat	6028	6042	34	3
GS28450112	aaaat	4202	4216	36	3
GS28450113	aaaat	3094	3108	35	3
GS28450159	aaaat	3373	3387	32	3
GS28450163	aaaat	3254	3268	29	3
GS28450187	aaaat	14730	14744	35	3
GS28450195	aaaat	13422	13436	34	3
GS28450237	aaaat	13632	13646	35	3
GS28450382	aaaat	5912	5926	35	3
GS28450443	aaaat	7546	7560	35	3
GS28450515	aaaat	5421	5435	35	3
GS28450515	aaaat	9986	10000	35	3
GS28450517	aaaat	5538	5552	32	3
GS28450519	aaaat	3351	3365	33	3
GS28450535	aaaat	8987	9001	30	3
GS28450538	aaaat	8285	8299	33	3
GS28450538	aaaat	16698	16712	33	3
GS28450552	aaaat	13232	13246	33	3
GS28450575	aaaat	6381	6395	36	3
GS28450583	aaaat	3979	3993	36	3
GS28450609	aaaat	7721	7735	36	3
GS28450620	aaaat	8274	8288	32	3
GS28450630	aaaat	6582	6596	37	3
GS28450634	aaaat	17089	17103	34	3
GS28450646	aaaat	254	268	35	3
GS28450655	aaaat	10734	10748	36	3
GS28450668	aaaat	4492	4506	35	3
GS28450668	aaaat	19799	19813	35	3
GS28450669	aaaat	3597	3611	34	3
GS28450669	aaaat	5434	5448	34	3
GS28450671	aaaat	17114	17128	35	3
GS28450683	aaaat	14842	14856	35	3
GS28450706	aaaat	440	454	35	3
GS28450726	aaaat	18308	18322	33	3
GS28450765	aaaat	20018	20032	32	3
GS28450804	aaaat	3562	3576	36	3
GS28450806	aaaat	17674	17688	33	3
GS28450826	aaaat	16886	16900	32	3
GS28450834	aaaat	14116	14130	34	3
GS28450841	aaaat	16042	16056	35	3
GS28450860	aaaat	20088	20102	35	3
GS28450898	aaaat	18084	18098	35	3
GS28450911	aaaat	19147	19161	32	3
GS28450931	aaaat	22028	22042	33	3
GS28450934	aaaat	5261	5275	36	3
GS28450938	aaaat	1440	1454	35	3
GS28450966	aaaat	12593	12607	34	3
GS28450972	aaaat	12282	12296	36	3
GS28450981	aaaat	9097	9111	34	3
GS28451005	aaaat	21035	21049	34	3
GS28451037	aaaat	3614	3628	36	3
GS28451037	aaaat	15600	15614	36	3
GS28451042	aaaat	20603	20617	33	3
GS28451068	aaaat	10562	10576	35	3
GS28451076	aaaat	17371	17385	33	3
GS28451117	aaaat	25665	25679	36	3
GS28451119	aaaat	11116	11130	36	3
GS28451121	aaaat	16315	16329	34	3
GS28451165	aaaat	20093	20107	33	3
GS28451176	aaaat	2809	2823	33	3
GS28451176	aaaat	6855	6869	33	3
GS28451178	aaaat	24467	24481	34	3
GS28451189	aaaat	17632	17646	36	3
GS28451189	aaaat	18691	18705	36	3
GS28451195	aaaat	16100	16114	36	3
GS28451203	aaaat	8933	8947	35	3
GS28451208	aaaat	15678	15692	32	3
GS28451220	aaaat	13086	13100	33	3
GS28451235	aaaat	1729	1743	36	3
GS28451239	aaaat	25839	25853	35	3
GS28451242	aaaat	23267	23281	33	3
GS28451248	aaaat	8355	8369	35	3
GS28451261	aaaat	2851	2865	36	3
GS28451280	aaaat	27963	27977	34	3
GS28451291	aaaat	24212	24226	37	3
GS28451342	aaaat	22515	22529	32	3
GS28451353	aaaat	30820	30834	34	3
GS28451364	aaaat	23414	23428	35	3
GS28451394	aaaat	28412	28426	36	3
GS28451396	aaaat	6644	6658	35	3
GS28451416	aaaat	16023	16037	35	3
GS28451430	aaaat	8212	8226	33	3
GS28451430	aaaat	13106	13120	33	3
GS28451433	aaaat	15494	15508	35	3
GS28451437	aaaat	13386	13400	35	3
GS28451451	aaaat	216	230	36	3
GS28451453	aaaat	34044	34058	34	3
GS28451462	aaaat	6837	6851	35	3
GS28451465	aaaat	4978	4992	33	3
GS28451465	aaaat	6971	6985	33	3
GS28451484	aaaat	32577	32591	35	3
GS28451495	aaaat	3368	3382	33	3
GS28451495	aaaat	25436	25450	33	3
GS28451500	aaaat	763	777	35	3
GS28451505	aaaat	32082	32096	31	3
GS28451525	aaaat	40353	40367	33	3
GS28451557	aaaat	40455	40469	36	3
GS28451561	aaaat	8106	8120	34	3
GS28451561	aaaat	13040	13054	34	3
GS28451572	aaaat	34083	34097	35	3
GS28451582	aaaat	29514	29528	31	3
GS28451582	aaaat	38886	38900	31	3
GS28451585	aaaat	39784	39798	33	3
GS28451586	aaaat	14168	14182	34	3
GS28451594	aaaat	44803	44817	32	3
GS28451604	aaaat	24956	24970	34	3
GS28451610	aaaat	4524	4538	36	3
GS28451615	aaaat	45537	45551	36	3
GS28451617	aaaat	22514	22528	37	3
GS28451624	aaaat	23214	23228	35	3
GS28451630	aaaat	18503	18517	35	3
GS28451633	aaaat	30118	30132	32	3
GS28451638	aaaat	33772	33786	36	3
GS28451644	aaaat	6417	6431	34	3
GS28451649	aaaat	9756	9770	36	3
GS28451655	aaaat	48775	48789	34	3
GS28451668	aaaat	14869	14883	35	3
GS28451673	aaaat	37540	37554	35	3
GS28451675	aaaat	26573	26587	36	3
GS28451679	aaaat	32864	32878	35	3
GS28451682	aaaat	50877	50891	36	3
GS28451684	aaaat	24793	24807	35	3
GS28451704	aaaat	4011	4025	36	3
GS28451704	aaaat	52855	52869	36	3
GS28451707	aaaat	42946	42960	36	3
GS28451709	aaaat	59209	59223	34	3
GS28451717	aaaat	67826	67840	35	3
GS28451719	aaaat	15887	15901	34	3
GS28451721	aaaat	43421	43435	36	3
GS28451721	aaaat	98765	98779	36	3
GS28451721	aaaat	100162	100176	36	3
GS28451725	aaaat	49968	49982	35	3
GS28451726	aaaat	87221	87235	37	3
GS28451727	aaaat	4657	4671	36	3
GS28451727	aaaat	5326	5340	36	3
GS28451727	aaaat	43018	43032	36	3
GS28451727	aaaat	119954	119968	36	3
GS28451827	aaaat	1518	1532	30	3
GS28432751	aaaat	361	380	34	4
GS28432970	aaaat	1512	1531	28	4
GS28432970	aaaat	1656	1675	28	4
GS28433009	aaaat	44341	44360	35	4
GS28433171	aaaat	5463	5482	35	4
GS28433510	aaaat	6091	6110	35	4
GS28433552	aaaat	157624	157643	37	4
GS28433642	aaaat	2961	2980	31	4
GS28433664	aaaat	14274	14293	34	4
GS28433719	aaaat	975	994	34	4
GS28434197	aaaat	26178	26197	36	4
GS28434383	aaaat	1253	1272	29	4
GS28434498	aaaat	40171	40190	33	4
GS28434749	aaaat	161	180	35	4
GS28435187	aaaat	1151	1170	32	4
GS28435262	aaaat	2964	2983	39	4
GS28435559	aaaat	987	1006	33	4
GS28435564	aaaat	14930	14949	36	4
GS28435596	aaaat	2140	2159	33	4
GS28435663	aaaat	22700	22719	32	4
GS28436031	aaaat	48916	48935	36	4
GS28436054	aaaat	18334	18353	33	4
GS28436259	aaaat	3753	3772	35	4
GS28436290	aaaat	12016	12035	35	4
GS28436326	aaaat	13557	13576	35	4
GS28436402	aaaat	11680	11699	36	4
GS28436434	aaaat	6271	6290	34	4
GS28436542	aaaat	21155	21174	34	4
GS28436678	aaaat	4464	4483	33	4
GS28436764	aaaat	6408	6427	28	4
GS28436880	aaaat	6531	6550	30	4
GS28436944	aaaat	883	902	35	4
GS28436976	aaaat	2494	2513	32	4
GS28437088	aaaat	11390	11409	33	4
GS28437106	aaaat	10892	10911	31	4
GS28437114	aaaat	6257	6276	35	4
GS28437330	aaaat	716	735	30	4
GS28437775	aaaat	1046	1065	34	4
GS28438106	aaaat	368	387	28	4
GS28438117	aaaat	165	184	31	4
GS28438514	aaaat	30489	30508	37	4
GS28439283	aaaat	1851	1870	29	4
GS28440647	aaaat	2715	2734	34	4
GS28441817	aaaat	3598	3617	30	4
GS28442586	aaaat	1547	1566	38	4
GS28442752	aaaat	10084	10103	35	4
GS28443588	aaaat	2001	2020	35	4
GS28444568	aaaat	622	641	26	4
GS28445023	aaaat	1343	1362	34	4
GS28445443	aaaat	791	810	31	4
GS28445490	aaaat	1899	1918	33	4
GS28446319	aaaat	4522	4541	32	4
GS28446987	aaaat	1215	1234	33	4
GS28447057	aaaat	243	262	29	4
GS28447126	aaaat	6218	6237	35	4
GS28447235	aaaat	243	262	30	4
GS28447255	aaaat	1692	1711	30	4
GS28447434	aaaat	7456	7475	25	4
GS28447451	aaaat	6997	7016	30	4
GS28447848	aaaat	6433	6452	33	4
GS28448274	aaaat	2608	2627	36	4
GS28448391	aaaat	8800	8819	36	4
GS28448399	aaaat	3602	3621	33	4
GS28448443	aaaat	8065	8084	34	4
GS28448516	aaaat	7682	7701	32	4
GS28449790	aaaat	289	308	32	4
GS28449862	aaaat	10433	10452	32	4
GS28449862	aaaat	12844	12863	32	4
GS28449872	aaaat	7867	7886	36	4
GS28449897	aaaat	6055	6074	31	4
GS28450261	aaaat	15925	15944	32	4
GS28450312	aaaat	8054	8073	33	4
GS28450518	aaaat	7868	7887	35	4
GS28450749	aaaat	16600	16619	33	4
GS28450798	aaaat	7974	7993	35	4
GS28451301	aaaat	22850	22869	35	4
GS28451303	aaaat	19093	19112	36	4
GS28451425	aaaat	32005	32024	33	4
GS28451602	aaaat	47107	47126	36	4
GS28451611	aaaat	10173	10192	33	4
GS28451629	aaaat	11338	11357	36	4
GS28451698	aaaat	30341	30360	35	4
GS28451715	aaaat	5059	5078	34	4
GS28433664	aaaat	11925	11949	34	5
GS28434090	aaaat	11439	11463	32	5
GS28434323	aaaat	29278	29302	32	5
GS28434945	aaaat	72550	72574	36	5
GS28435093	aaaat	13562	13586	34	5
GS28435966	aaaat	1315	1339	35	5
GS28436236	aaaat	5261	5285	36	5
GS28436468	aaaat	20003	20027	33	5
GS28438728	aaaat	577	601	33	5
GS28443159	aaaat	3115	3139	31	5
GS28449420	aaaat	10938	10962	31	5
GS28449468	aaaat	2649	2673	28	5
GS28449506	aaaat	8997	9021	33	5
GS28451646	aaaat	7794	7818	36	5
GS28451689	aaaat	60804	60828	32	5
GS28446532	aaaat	899	928	33	6
GS28451002	aaaat	18623	18657	32	7
GS28432878	aaaata	7066	7083	31	3
GS28433405	aaaata	6118	6135	35	3
GS28433475	aaaata	6830	6847	28	3
GS28433583	aaaata	27204	27221	30	3
GS28433853	aaaata	4861	4878	30	3
GS28434077	aaaata	2355	2372	31	3
GS28434491	aaaata	5966	5983	34	3
GS28435241	aaaata	2029	2046	35	3
GS28435316	aaaata	5252	5269	33	3
GS28435527	aaaata	82056	82073	35	3
GS28435531	aaaata	3325	3342	36	3
GS28435852	aaaata	16854	16871	33	3
GS28435860	aaaata	2283	2300	34	3
GS28436273	aaaata	2828	2845	32	3
GS28436385	aaaata	10721	10738	33	3
GS28436390	aaaata	6055	6072	34	3
GS28436649	aaaata	16768	16785	35	3
GS28437063	aaaata	2338	2355	29	3
GS28437176	aaaata	46636	46653	33	3
GS28438679	aaaata	1610	1627	30	3
GS28440352	aaaata	1357	1374	32	3
GS28442184	aaaata	1800	1817	33	3
GS28442450	aaaata	675	692	27	3
GS28444004	aaaata	1118	1135	33	3
GS28444519	aaaata	1207	1224	28	3
GS28445157	aaaata	3138	3155	34	3
GS28445300	aaaata	3730	3747	32	3
GS28445434	aaaata	4832	4849	33	3
GS28448105	aaaata	48	65	36	3
GS28448125	aaaata	8139	8156	30	3
GS28448516	aaaata	4809	4826	32	3
GS28449025	aaaata	4467	4484	33	3
GS28449059	aaaata	4704	4721	34	3
GS28449126	aaaata	43337	43354	36	3
GS28449246	aaaata	11285	11302	32	3
GS28449439	aaaata	8496	8513	32	3
GS28449900	aaaata	9036	9053	36	3
GS28450060	aaaata	1451	1468	34	3
GS28450271	aaaata	6347	6364	35	3
GS28450885	aaaata	16287	16304	34	3
GS28451068	aaaata	23265	23282	35	3
GS28451513	aaaata	22788	22805	36	3
GS28451574	aaaata	7999	8016	36	3
GS28451685	aaaata	23518	23535	36	3
GS28451701	aaaata	16925	16942	33	3
GS28451727	aaaata	3919	3936	36	3
GS28432652	aaaatc	1604	1621	33	3
GS28434678	aaaatc	7678	7695	33	3
GS28435281	aaaatc	81099	81116	36	3
GS28436593	aaaatc	8071	8088	33	3
GS28436728	aaaatc	6083	6100	35	3
GS28447358	aaaatc	1361	1378	36	3
GS28449253	aaaatc	2753	2770	34	3
GS28450230	aaaatc	1346	1363	34	3
GS28450812	aaaatc	20476	20493	36	3
GS28433312	aaaatc	7241	7264	37	4
GS28433693	aaaatg	32647	32664	33	3
GS28442127	aaaatg	1744	1761	34	3
GS28444202	aaaatg	851	868	35	3
GS28448738	aaaatg	5333	5350	37	3
GS28450977	aaaatg	4190	4207	34	3
GS28436708	aaaatg	33081	33104	36	4
GS28432715	aaaatt	18744	18761	35	3
GS28432852	aaaatt	14125	14142	33	3
GS28433226	aaaatt	1987	2004	29	3
GS28433291	aaaatt	67476	67493	35	3
GS28433901	aaaatt	16899	16916	34	3
GS28434006	aaaatt	8118	8135	35	3
GS28434420	aaaatt	6751	6768	35	3
GS28434750	aaaatt	20792	20809	34	3
GS28434801	aaaatt	8182	8199	35	3
GS28435019	aaaatt	19259	19276	35	3
GS28435471	aaaatt	13659	13676	33	3
GS28435951	aaaatt	1807	1824	26	3
GS28436142	aaaatt	8419	8436	34	3
GS28436571	aaaatt	16671	16688	31	3
GS28436893	aaaatt	16835	16852	36	3
GS28437234	aaaatt	3063	3080	32	3
GS28438171	aaaatt	1238	1255	32	3
GS28444344	aaaatt	3375	3392	29	3
GS28448204	aaaatt	1481	1498	32	3
GS28448318	aaaatt	4183	4200	33	3
GS28449200	aaaatt	15018	15035	31	3
GS28449738	aaaatt	11444	11461	35	3
GS28450488	aaaatt	2747	2764	36	3
GS28450492	aaaatt	16094	16111	32	3
GS28450605	aaaatt	5119	5136	32	3
GS28450686	aaaatt	3380	3397	36	3
GS28450935	aaaatt	2012	2029	35	3
GS28451294	aaaatt	24091	24108	36	3
GS28451296	aaaatt	21216	21233	33	3
GS28451382	aaaatt	10420	10437	33	3
GS28432670	aaac	45448	45459	35	3
GS28432852	aaac	12709	12720	33	3
GS28432950	aaac	12085	12096	35	3
GS28433059	aaac	2330	2341	34	3
GS28433068	aaac	1506	1517	30	3
GS28433068	aaac	1999	2010	30	3
GS28433092	aaac	22598	22609	35	3
GS28433095	aaac	1826	1837	35	3
GS28433513	aaac	22172	22183	36	3
GS28433555	aaac	2589	2600	28	3
GS28433663	aaac	25292	25303	33	3
GS28433734	aaac	19966	19977	34	3
GS28433771	aaac	7176	7187	34	3
GS28433814	aaac	9817	9828	30	3
GS28433816	aaac	3820	3831	31	3
GS28433945	aaac	7195	7206	37	3
GS28433975	aaac	4112	4123	36	3
GS28434034	aaac	13947	13958	30	3
GS28434037	aaac	3088	3099	35	3
GS28434037	aaac	35338	35349	35	3
GS28434063	aaac	50562	50573	35	3
GS28434160	aaac	14291	14302	36	3
GS28434193	aaac	20813	20824	31	3
GS28434237	aaac	26558	26569	36	3
GS28434339	aaac	9785	9796	36	3
GS28434411	aaac	1942	1953	33	3
GS28434469	aaac	37831	37842	35	3
GS28434604	aaac	4922	4933	35	3
GS28434607	aaac	13248	13259	36	3
GS28434628	aaac	16617	16628	37	3
GS28434628	aaac	41392	41403	37	3
GS28434653	aaac	24697	24708	35	3
GS28434876	aaac	29328	29339	35	3
GS28434997	aaac	108196	108207	36	3
GS28435118	aaac	15515	15526	32	3
GS28435138	aaac	9712	9723	34	3
GS28435255	aaac	4488	4499	37	3
GS28435373	aaac	6456	6467	34	3
GS28435383	aaac	4370	4381	36	3
GS28435462	aaac	2004	2015	36	3
GS28435484	aaac	461	472	34	3
GS28435646	aaac	4920	4931	34	3
GS28435668	aaac	24500	24511	31	3
GS28435696	aaac	8646	8657	34	3
GS28435708	aaac	22562	22573	35	3
GS28435743	aaac	5067	5078	34	3
GS28435768	aaac	23480	23491	35	3
GS28435959	aaac	814	825	34	3
GS28436045	aaac	8475	8486	28	3
GS28436105	aaac	165	176	35	3
GS28436238	aaac	7702	7713	34	3
GS28436426	aaac	5530	5541	33	3
GS28436473	aaac	15297	15308	35	3
GS28436550	aaac	1826	1837	34	3
GS28436582	aaac	21030	21041	35	3
GS28436655	aaac	5421	5432	37	3
GS28436748	aaac	19716	19727	36	3
GS28436752	aaac	8996	9007	36	3
GS28436998	aaac	19511	19522	34	3
GS28437026	aaac	10475	10486	33	3
GS28437062	aaac	9841	9852	36	3
GS28437107	aaac	5469	5480	30	3
GS28437130	aaac	18023	18034	36	3
GS28437155	aaac	3775	3786	35	3
GS28437200	aaac	5054	5065	34	3
GS28437244	aaac	8486	8497	32	3
GS28437311	aaac	1752	1763	35	3
GS28438269	aaac	41878	41889	33	3
GS28438418	aaac	284	295	32	3
GS28438423	aaac	366	377	32	3
GS28438492	aaac	2295	2306	34	3
GS28438939	aaac	2468	2479	30	3
GS28439200	aaac	961	972	29	3
GS28439537	aaac	2878	2889	37	3
GS28440113	aaac	1768	1779	34	3
GS28440323	aaac	2174	2185	38	3
GS28440621	aaac	259	270	31	3
GS28440659	aaac	397	408	33	3
GS28440932	aaac	3032	3043	32	3
GS28441112	aaac	3291	3302	27	3
GS28441317	aaac	121	132	33	3
GS28441390	aaac	1396	1407	29	3
GS28441473	aaac	894	905	37	3
GS28441900	aaac	19384	19395	35	3
GS28441927	aaac	1078	1089	37	3
GS28442378	aaac	2912	2923	31	3
GS28442409	aaac	2346	2357	34	3
GS28442598	aaac	1118	1129	34	3
GS28444545	aaac	3268	3279	31	3
GS28444584	aaac	18178	18189	33	3
GS28445031	aaac	4666	4677	35	3
GS28445242	aaac	1256	1267	37	3
GS28445410	aaac	4399	4410	34	3
GS28445487	aaac	2628	2639	33	3
GS28445563	aaac	2503	2514	31	3
GS28446038	aaac	6300	6311	30	3
GS28446059	aaac	6108	6119	32	3
GS28446190	aaac	159	170	38	3
GS28446703	aaac	3551	3562	32	3
GS28446722	aaac	4958	4969	35	3
GS28446759	aaac	2933	2944	33	3
GS28447230	aaac	3039	3050	35	3
GS28447406	aaac	6166	6177	34	3
GS28447556	aaac	7172	7183	29	3
GS28447630	aaac	12134	12145	35	3
GS28447670	aaac	2484	2495	32	3
GS28447680	aaac	7624	7635	37	3
GS28447824	aaac	7261	7272	34	3
GS28447873	aaac	1526	1537	32	3
GS28447956	aaac	5554	5565	36	3
GS28448082	aaac	5643	5654	35	3
GS28448082	aaac	5790	5801	35	3
GS28448238	aaac	9578	9589	34	3
GS28448512	aaac	4323	4334	36	3
GS28448540	aaac	9741	9752	36	3
GS28448574	aaac	21060	21071	35	3
GS28448779	aaac	7644	7655	34	3
GS28448867	aaac	2225	2236	34	3
GS28448916	aaac	3582	3593	34	3
GS28448940	aaac	3560	3571	31	3
GS28448940	aaac	6558	6569	31	3
GS28449003	aaac	10061	10072	33	3
GS28449027	aaac	4459	4470	34	3
GS28449099	aaac	6412	6423	35	3
GS28449155	aaac	8578	8589	34	3
GS28449185	aaac	4247	4258	28	3
GS28449188	aaac	11221	11232	33	3
GS28449216	aaac	9502	9513	33	3
GS28449219	aaac	1976	1987	33	3
GS28449221	aaac	35571	35582	35	3
GS28449266	aaac	4650	4661	35	3
GS28449460	aaac	10131	10142	35	3
GS28449473	aaac	10909	10920	34	3
GS28449586	aaac	8111	8122	34	3
GS28449610	aaac	2367	2378	36	3
GS28449638	aaac	5735	5746	32	3
GS28449760	aaac	3652	3663	36	3
GS28449909	aaac	6199	6210	32	3
GS28449968	aaac	8851	8862	34	3
GS28449992	aaac	12272	12283	37	3
GS28449997	aaac	2673	2684	28	3
GS28450039	aaac	4467	4478	34	3
GS28450099	aaac	7391	7402	35	3
GS28450274	aaac	4191	4202	33	3
GS28450284	aaac	14385	14396	34	3
GS28450348	aaac	4655	4666	30	3
GS28450459	aaac	13352	13363	32	3
GS28450472	aaac	1593	1604	32	3
GS28450473	aaac	17017	17028	32	3
GS28450509	aaac	13898	13909	34	3
GS28450524	aaac	12924	12935	36	3
GS28450525	aaac	14400	14411	34	3
GS28450581	aaac	8991	9002	34	3
GS28450672	aaac	8478	8489	35	3
GS28450728	aaac	18275	18286	35	3
GS28450782	aaac	8336	8347	33	3
GS28450784	aaac	14471	14482	31	3
GS28450808	aaac	21059	21070	37	3
GS28450818	aaac	15023	15034	32	3
GS28450826	aaac	4928	4939	32	3
GS28450828	aaac	16900	16911	35	3
GS28450841	aaac	17710	17721	35	3
GS28450882	aaac	15790	15801	33	3
GS28450965	aaac	3407	3418	28	3
GS28450975	aaac	5828	5839	36	3
GS28450978	aaac	23639	23650	35	3
GS28450988	aaac	5140	5151	35	3
GS28450999	aaac	14934	14945	35	3
GS28451205	aaac	14886	14897	35	3
GS28451212	aaac	26463	26474	35	3
GS28451231	aaac	13622	13633	34	3
GS28451231	aaac	25940	25951	34	3
GS28451287	aaac	14403	14414	34	3
GS28451394	aaac	23242	23253	36	3
GS28451395	aaac	24783	24794	38	3
GS28451419	aaac	21214	21225	35	3
GS28451433	aaac	26148	26159	35	3
GS28451448	aaac	27960	27971	35	3
GS28451458	aaac	19368	19379	36	3
GS28451470	aaac	28269	28280	35	3
GS28451500	aaac	6116	6127	35	3
GS28451524	aaac	19828	19839	35	3
GS28451525	aaac	13010	13021	33	3
GS28451529	aaac	37648	37659	35	3
GS28451538	aaac	32093	32104	35	3
GS28451543	aaac	40228	40239	34	3
GS28451612	aaac	37173	37184	35	3
GS28451627	aaac	45270	45281	34	3
GS28451628	aaac	32559	32570	34	3
GS28451638	aaac	52954	52965	36	3
GS28451651	aaac	57556	57567	35	3
GS28451659	aaac	14526	14537	34	3
GS28451672	aaac	13195	13206	35	3
GS28451688	aaac	23480	23491	36	3
GS28451689	aaac	41278	41289	32	3
GS28451691	aaac	28968	28979	34	3
GS28451719	aaac	24527	24538	34	3
GS28451723	aaac	89487	89498	35	3
GS28451766	aaac	2245	2256	34	3
GS28451852	aaac	3933	3944	31	3
GS28433322	aaac	5766	5781	32	4
GS28433928	aaac	1485	1500	35	4
GS28434145	aaac	1815	1830	33	4
GS28435228	aaac	13821	13836	38	4
GS28436447	aaac	3093	3108	34	4
GS28436606	aaac	19738	19753	35	4
GS28436789	aaac	10022	10037	33	4
GS28436792	aaac	3586	3601	33	4
GS28437078	aaac	35180	35195	34	4
GS28443546	aaac	3327	3342	33	4
GS28444808	aaac	3841	3856	33	4
GS28445510	aaac	3068	3083	36	4
GS28447026	aaac	1550	1565	37	4
GS28448396	aaac	6857	6872	34	4
GS28449886	aaac	7117	7132	32	4
GS28450296	aaac	1890	1905	31	4
GS28450811	aaac	17481	17496	34	4
GS28451108	aaac	25581	25596	33	4
GS28451548	aaac	22961	22976	35	4
GS28451717	aaac	22585	22600	35	4
GS28434614	aaac	15371	15390	33	5
GS28434709	aaac	3087	3106	34	5
GS28436414	aaac	15725	15744	33	5
GS28446612	aaac	2513	2532	30	5
GS28446910	aaac	2269	2288	35	5
GS28451298	aaac	5628	5647	31	5
GS28433750	aaac	22758	22781	35	6
GS28435385	aaac	476	499	34	6
GS28432996	aaaca	4399	4413	32	3
GS28433060	aaaca	1871	1885	35	3
GS28433913	aaaca	2159	2173	34	3
GS28434164	aaaca	6199	6213	32	3
GS28434780	aaaca	5432	5446	35	3
GS28434809	aaaca	74172	74186	35	3
GS28434913	aaaca	4209	4223	39	3
GS28434935	aaaca	342	356	35	3
GS28435517	aaaca	47406	47420	35	3
GS28435765	aaaca	44020	44034	34	3
GS28436303	aaaca	34491	34505	34	3
GS28436468	aaaca	18282	18296	33	3
GS28439224	aaaca	743	757	28	3
GS28440206	aaaca	1408	1422	27	3
GS28442941	aaaca	3814	3828	31	3
GS28443169	aaaca	829	843	30	3
GS28445009	aaaca	2149	2163	32	3
GS28445682	aaaca	4036	4050	37	3
GS28446458	aaaca	5069	5083	36	3
GS28447754	aaaca	4543	4557	33	3
GS28448530	aaaca	8050	8064	33	3
GS28448871	aaaca	2119	2133	35	3
GS28449254	aaaca	5737	5751	28	3
GS28449347	aaaca	693	707	34	3
GS28449739	aaaca	6325	6339	37	3
GS28449852	aaaca	3781	3795	36	3
GS28450659	aaaca	15624	15638	33	3
GS28450922	aaaca	8672	8686	36	3
GS28450943	aaaca	12438	12452	35	3
GS28450946	aaaca	1214	1228	36	3
GS28451203	aaaca	4146	4160	35	3
GS28451241	aaaca	3964	3978	34	3
GS28451319	aaaca	10340	10354	33	3
GS28451419	aaaca	3217	3231	35	3
GS28451689	aaaca	61625	61639	32	3
GS28451694	aaaca	1149	1163	35	3
GS28434099	aaaca	26101	26120	35	4
GS28442811	aaaca	3245	3264	33	4
GS28449477	aaaca	7418	7437	30	4
GS28438511	aaaca	1828	1852	37	5
GS28435478	aaacaa	4218	4235	35	3
GS28436300	aaacaa	9824	9841	34	3
GS28436408	aaacaa	4238	4255	32	3
GS28441684	aaacaa	2471	2488	35	3
GS28442313	aaacaa	267	284	31	3
GS28443811	aaacaa	3974	3991	37	3
GS28447964	aaacaa	5360	5377	35	3
GS28449350	aaacaa	7274	7291	33	3
GS28450800	aaacaa	3074	3091	36	3
GS28451222	aaacaa	28782	28799	34	3
GS28451470	aaacaa	31560	31577	35	3
GS28451547	aaacaa	18635	18652	35	3
GS28434876	aaacaa	6100	6123	35	4
GS28432746	aaacac	35692	35709	32	3
GS28436233	aaacac	24169	24186	33	3
GS28451640	aaacac	10047	10064	34	3
GS28451722	aaacac	42197	42214	34	3
GS28451722	aaacac	42273	42290	34	3
GS28436960	aaacag	13010	13027	33	3
GS28451560	aaacag	32726	32743	34	3
GS28446773	aaacat	4389	4406	35	3
GS28451590	aaacat	28920	28937	35	3
GS28432719	aaacc	25497	25511	33	3
GS28433663	aaacc	9028	9042	33	3
GS28435068	aaacc	2792	2806	36	3
GS28435566	aaacc	14619	14633	31	3
GS28437031	aaacc	916	930	33	3
GS28437361	aaacc	182	196	31	3
GS28439494	aaacc	1842	1856	34	3
GS28450238	aaacc	2410	2424	34	3
GS28450345	aaacc	5091	5105	36	3
GS28450936	aaacc	17944	17958	35	3
GS28451279	aaacc	7117	7131	35	3
GS28451398	aaacc	3842	3856	35	3
GS28451460	aaacc	16041	16055	33	3
GS28451507	aaacc	32245	32259	34	3
GS28451515	aaacc	5041	5055	35	3
GS28451716	aaacc	40666	40680	34	3
GS28433063	aaacc	8881	8900	31	4
GS28445999	aaacc	1617	1636	35	4
GS28446614	aaacc	3595	3614	32	4
GS28432946	aaacc	18561	18585	35	5
GS28435118	aaacc	9579	9603	32	5
GS28436344	aaacc	7916	7940	35	5
GS28451225	aaacc	28278	28302	34	5
GS28436830	aaacca	10373	10390	36	3
GS28450571	aaacca	14574	14591	34	3
GS28439985	aaaccc	2215	2232	35	3
GS28434760	aaacg	113399	113413	36	3
GS28435383	aaacg	18556	18575	36	4
GS28451707	aaacg	65378	65402	36	5
GS28433716	aaact	8017	8031	37	3
GS28433758	aaact	1691	1705	27	3
GS28434763	aaact	23039	23053	34	3
GS28435069	aaact	12568	12582	35	3
GS28435556	aaact	5125	5139	34	3
GS28436079	aaact	1391	1405	34	3
GS28440367	aaact	2198	2212	27	3
GS28451065	aaact	13067	13081	33	3
GS28451721	aaact	80626	80640	36	3
GS28440510	aaact	1113	1132	36	4
GS28449001	aaacta	290	307	32	3
GS28448919	aaactc	4165	4182	32	3
GS28432663	aaag	5117	5128	37	3
GS28432788	aaag	46049	46060	34	3
GS28432949	aaag	2846	2857	33	3
GS28432952	aaag	6476	6487	31	3
GS28432994	aaag	37727	37738	35	3
GS28433038	aaag	26176	26187	33	3
GS28433112	aaag	41523	41534	33	3
GS28433115	aaag	20890	20901	37	3
GS28433129	aaag	6332	6343	29	3
GS28433129	aaag	7223	7234	29	3
GS28433139	aaag	44469	44480	34	3
GS28433141	aaag	17730	17741	33	3
GS28433175	aaag	3933	3944	31	3
GS28433207	aaag	3963	3974	32	3
GS28433209	aaag	1520	1531	33	3
GS28433253	aaag	1420	1431	35	3
GS28433290	aaag	5845	5856	39	3
GS28433357	aaag	165	176	34	3
GS28433401	aaag	4130	4141	33	3
GS28433415	aaag	486	497	37	3
GS28433426	aaag	7404	7415	35	3
GS28433426	aaag	24768	24779	35	3
GS28433446	aaag	7950	7961	31	3
GS28433459	aaag	23758	23769	33	3
GS28433474	aaag	4610	4621	32	3
GS28433488	aaag	4042	4053	33	3
GS28433491	aaag	734	745	35	3
GS28433542	aaag	13173	13184	32	3
GS28433565	aaag	1860	1871	33	3
GS28433565	aaag	3689	3700	33	3
GS28433580	aaag	13318	13329	35	3
GS28433583	aaag	12034	12045	30	3
GS28433586	aaag	43988	43999	37	3
GS28433654	aaag	2281	2292	34	3
GS28433672	aaag	30388	30399	33	3
GS28433678	aaag	2591	2602	33	3
GS28433716	aaag	5465	5476	37	3
GS28433767	aaag	60054	60065	36	3
GS28433774	aaag	12132	12143	33	3
GS28433783	aaag	1801	1812	32	3
GS28433816	aaag	6326	6337	31	3
GS28433832	aaag	53079	53090	34	3
GS28433884	aaag	61490	61501	34	3
GS28433931	aaag	10435	10446	34	3
GS28433931	aaag	12309	12320	34	3
GS28433981	aaag	5431	5442	33	3
GS28433981	aaag	13570	13581	33	3
GS28434028	aaag	4519	4530	31	3
GS28434051	aaag	5621	5632	29	3
GS28434080	aaag	8510	8521	33	3
GS28434150	aaag	43817	43828	35	3
GS28434193	aaag	39836	39847	31	3
GS28434216	aaag	8651	8662	33	3
GS28434234	aaag	7554	7565	35	3
GS28434299	aaag	23073	23084	32	3
GS28434395	aaag	12285	12296	33	3
GS28434408	aaag	6100	6111	33	3
GS28434471	aaag	7283	7294	34	3
GS28434518	aaag	11814	11825	32	3
GS28434615	aaag	5445	5456	34	3
GS28434650	aaag	678	689	29	3
GS28434670	aaag	9740	9751	35	3
GS28434693	aaag	23732	23743	35	3
GS28434724	aaag	1812	1823	32	3
GS28434737	aaag	1565	1576	37	3
GS28434740	aaag	6426	6437	33	3
GS28434744	aaag	7220	7231	28	3
GS28434787	aaag	7522	7533	33	3
GS28434796	aaag	6831	6842	30	3
GS28434823	aaag	2547	2558	34	3
GS28434860	aaag	14031	14042	31	3
GS28434865	aaag	1655	1666	35	3
GS28434899	aaag	879	890	33	3
GS28434945	aaag	74744	74755	36	3
GS28435013	aaag	351	362	34	3
GS28435019	aaag	14758	14769	35	3
GS28435097	aaag	997	1008	33	3
GS28435097	aaag	2556	2567	33	3
GS28435123	aaag	20002	20013	35	3
GS28435126	aaag	4622	4633	33	3
GS28435138	aaag	1015	1026	34	3
GS28435203	aaag	3417	3428	35	3
GS28435213	aaag	6621	6632	33	3
GS28435217	aaag	15000	15011	36	3
GS28435217	aaag	43109	43120	36	3
GS28435221	aaag	8581	8592	36	3
GS28435221	aaag	8661	8672	36	3
GS28435228	aaag	16031	16042	38	3
GS28435241	aaag	6406	6417	35	3
GS28435261	aaag	377	388	33	3
GS28435287	aaag	15759	15770	34	3
GS28435306	aaag	40182	40193	35	3
GS28435340	aaag	8686	8697	34	3
GS28435394	aaag	18844	18855	34	3
GS28435398	aaag	6530	6541	34	3
GS28435400	aaag	15264	15275	36	3
GS28435421	aaag	6646	6657	38	3
GS28435428	aaag	5320	5331	41	3
GS28435465	aaag	3967	3978	35	3
GS28435487	aaag	9562	9573	36	3
GS28435499	aaag	43969	43980	35	3
GS28435515	aaag	4548	4559	35	3
GS28435547	aaag	17820	17831	34	3
GS28435631	aaag	6618	6629	31	3
GS28435746	aaag	45968	45979	36	3
GS28435753	aaag	1220	1231	34	3
GS28435765	aaag	35001	35012	34	3
GS28435797	aaag	5504	5515	33	3
GS28435812	aaag	12669	12680	29	3
GS28435817	aaag	13590	13601	33	3
GS28435822	aaag	4171	4182	33	3
GS28435848	aaag	22275	22286	32	3
GS28435848	aaag	22313	22324	32	3
GS28435855	aaag	5356	5367	33	3
GS28435857	aaag	3915	3926	34	3
GS28435857	aaag	16833	16844	34	3
GS28435870	aaag	21439	21450	33	3
GS28435923	aaag	9471	9482	30	3
GS28435923	aaag	15728	15739	30	3
GS28436035	aaag	4418	4429	34	3
GS28436041	aaag	4835	4846	29	3
GS28436092	aaag	5137	5148	36	3
GS28436113	aaag	8411	8422	33	3
GS28436122	aaag	5647	5658	35	3
GS28436123	aaag	4492	4503	32	3
GS28436126	aaag	32763	32774	37	3
GS28436138	aaag	21953	21964	37	3
GS28436139	aaag	5812	5823	35	3
GS28436148	aaag	5441	5452	31	3
GS28436176	aaag	16190	16201	32	3
GS28436202	aaag	33404	33415	33	3
GS28436244	aaag	805	816	33	3
GS28436265	aaag	13044	13055	36	3
GS28436300	aaag	67408	67419	34	3
GS28436320	aaag	86	97	31	3
GS28436322	aaag	4932	4943	33	3
GS28436322	aaag	16233	16244	33	3
GS28436329	aaag	541	552	34	3
GS28436364	aaag	15131	15142	32	3
GS28436373	aaag	6977	6988	32	3
GS28436399	aaag	36407	36418	35	3
GS28436407	aaag	4435	4446	37	3
GS28436456	aaag	6672	6683	32	3
GS28436459	aaag	62779	62790	36	3
GS28436461	aaag	6778	6789	35	3
GS28436467	aaag	63789	63800	35	3
GS28436480	aaag	4720	4731	31	3
GS28436530	aaag	696	707	35	3
GS28436583	aaag	6132	6143	35	3
GS28436584	aaag	15288	15299	33	3
GS28436612	aaag	18779	18790	36	3
GS28436624	aaag	1349	1360	35	3
GS28436628	aaag	41211	41222	32	3
GS28436631	aaag	30544	30555	32	3
GS28436675	aaag	7659	7670	34	3
GS28436747	aaag	18898	18909	34	3
GS28436774	aaag	17025	17036	31	3
GS28436784	aaag	16635	16646	35	3
GS28436884	aaag	2259	2270	33	3
GS28436899	aaag	3006	3017	32	3
GS28436906	aaag	30265	30276	35	3
GS28436941	aaag	47102	47113	36	3
GS28436941	aaag	48008	48019	36	3
GS28436945	aaag	2742	2753	35	3
GS28436974	aaag	55250	55261	34	3
GS28436978	aaag	4209	4220	31	3
GS28437005	aaag	16423	16434	37	3
GS28437013	aaag	1188	1199	33	3
GS28437066	aaag	4924	4935	36	3
GS28437092	aaag	6396	6407	34	3
GS28437123	aaag	7561	7572	35	3
GS28437136	aaag	1361	1372	32	3
GS28437176	aaag	44707	44718	33	3
GS28437186	aaag	3132	3143	34	3
GS28437222	aaag	386	397	33	3
GS28437265	aaag	22822	22833	31	3
GS28437269	aaag	29051	29062	37	3
GS28437295	aaag	999	1010	37	3
GS28437317	aaag	4094	4105	34	3
GS28437435	aaag	2397	2408	46	3
GS28437512	aaag	1053	1064	34	3
GS28437600	aaag	1951	1962	29	3
GS28437610	aaag	907	918	33	3
GS28437842	aaag	2250	2261	33	3
GS28438062	aaag	2020	2031	29	3
GS28438393	aaag	21	32	36	3
GS28438482	aaag	2622	2633	28	3
GS28438505	aaag	1679	1690	36	3
GS28438617	aaag	2056	2067	32	3
GS28438632	aaag	1499	1510	31	3
GS28438992	aaag	250	261	38	3
GS28439231	aaag	1650	1661	30	3
GS28439328	aaag	131	142	27	3
GS28439766	aaag	1884	1895	34	3
GS28439823	aaag	2486	2497	39	3
GS28440018	aaag	9651	9662	35	3
GS28440032	aaag	1834	1845	36	3
GS28440053	aaag	2929	2940	38	3
GS28440220	aaag	917	928	35	3
GS28440302	aaag	2792	2803	29	3
GS28440438	aaag	1508	1519	31	3
GS28440593	aaag	1851	1862	29	3
GS28440877	aaag	2823	2834	36	3
GS28441107	aaag	3070	3081	35	3
GS28441361	aaag	758	769	35	3
GS28441424	aaag	2399	2410	36	3
GS28441679	aaag	516	527	40	3
GS28442291	aaag	3810	3821	35	3
GS28442404	aaag	911	922	35	3
GS28442426	aaag	223	234	32	3
GS28442525	aaag	705	716	35	3
GS28442702	aaag	2238	2249	31	3
GS28442725	aaag	1371	1382	33	3
[truncated: 98,615 more rows]
