# Supplementary material for: Development of Genomic Resources in Mexican Bursera (Section: Bullockia: Burseraceae): Genome Assembly, Annotation, and Marker Discovery for Three Copal Species
Source: Genes (Basel). 2022 Sep 27;13(10):1741. doi: 10.3390/genes13101741 (PMC9601875; doi:10.3390/genes13101741)
Supplement: Supplementary file 1 [file genes-13-01741-s001.zip › Supplementary Table S1.xlsx]

## Sheet: Id_indv_gmiss0.22_noBh
Species	Id	Locality	Minucipality	State	Country	Y	X
Bursera cuneata	Bc157_1219	Cucuchucho	Patzcuaro	MICH	MEX	19.5931	-101.622
Bursera cuneata	Bc15_0417	Huandacareo	Huandacareo	MICH	MEX	20.0098	-101.362
Bursera cuneata	Bc178_1819	Ukazanaztacua	Tzintzuntzan	MICH	MEX	19.5952	-101.629
Bursera cuneata	Bc20_2618	Lago Patzcuaro	Erongaricuaro	MICH	MEX	19.6379	-101.661
Bursera cuneata	Bc274_919	Punhuato	Morelia	MICH	MEX	NA	NA
Bursera cuneata	Bc297_2219	El Correo	Morelia	MICH	MEX	19.6285	-101.435
Bursera cuneata	Bc328_2819	Mintzita	Morelia	MICH	MEX	19.6539	-101.294
Bursera cuneata	Bc377_2619	Iramuco	Iramuco	GTO	MEX	19.9737	-100.901
Bursera cuneata	Bc377_2919	Iramuco	Iramuco	GTO	MEX	19.9737	-100.901
Bursera cuneata	Bc389_219	El Toronjo	Santa Ana Maya	MICH	MEX	20.0023	-100.977
Bursera cuneata	Bc418_319	Mexiquillo	Morelos	MICH	MEX	20.0035	-101.35
Bursera cuneata	Bc494_1719	Tres Marias	Morelia	MICH	MEX	19.7112	-101.129
Bursera cuneata	Bc495_1719	Tres Marias	Morelia	MICH	MEX	19.7118	-101.129
Bursera cuneata	Bc502_1819	Sierra Guadalupe	CDMX	CDMX	MEX	19.5697	-99.1235
Bursera cuneata	Bc512_2919	Sto.Domingo Ocotitlan	Tepoztlan	MOR	MEX	19.0138	-99.0666
Bursera cuneata	Bc518_2819	Sto.Domingo Ocotitlan	Tepoztlan	MOR	MEX	19.0055	-99.0609
Bursera cuneata	Bc532_3019	Derrame de Chichinautzin_carr. Mex-Cuernavaca	Tepoztlan	MOR	MEX	19.0106	-99.1467
Bursera cuneata	Bc594_1319	Sobre carretera Tuxpan	Tuxpan	MICH	MEX	19.5123	-100.47
Bursera cuneata	Bc655_1420	Tarimbaro	Tarimbaro	MICH	MEX	19.8253	-101.22
Bursera cuneata	Bc657_1420	Tarimbaro	Tarimbaro	MICH	MEX	19.8254	-101.221
Bursera cuneata	Bc658_1420	Tarimbaro	Tarimbaro	MICH	MEX	19.8248	-101.22
Bursera cuneata	Bc65_2917	Lago Patzcuaro	Erongaricuaro	MICH	MEX	19.6151	-101.681
Bursera cuneata	Bc80_2917	Lago Patzcuaro	Erongaricuaro	MICH	MEX	19.6243	-101.674
Bursera palmeri	Bm158_2519	Capacho	Libertad	MICH	MEX	19.4814	-100.441
Bursera palmeri	Bm163_219	El Toronjo	Santa Ana Maya	MICH	MEX	20.0041	-100.977
Bursera palmeri	Bm16_2718	El venado	Alvaro Obregon	MICH	MEX	19.8054	-101.023
Bursera palmeri	Bm180_1019	Las Cruces	Morelia	MICH	MEX	19.8774	-101.287
Bursera bippinata	Bp119_419	Nispo	Copandaro	MICH	MEX	19.8822	-101.232
Bursera bippinata	Bp125_1719	Tres Marias	Morelia	MICH	MEX	19.7124	-101.129
Bursera bippinata	Bp132_2319	Calvillo Km40	Calvillo	AGS	MEX	21.883	-102.643
Bursera bippinata	Bp146_1219	Acumbaro	Cd. Hidalgo	MICH	MEX	19.6216	-100.461
Bursera bippinata	Bp148_1219	Acumbaro	Cd. Hidalgo	MICH	MEX	19.6211	-100.465
Bursera bippinata	Bp152_1219	Acumbaro	Cd. Hidalgo	MICH	MEX	19.6209	-100.463
Bursera bippinata	Bp158_1319	Carretera Tuxpan - Zitacuaro Km 112	Tuxpan	MICH	MEX	19.4814	-100.441
Bursera bippinata	Bp160_1319	Sobre carretera Tuxpan	Tuxpan	MICH	MEX	19.5325	-100.475
Bursera bippinata	Bp225_219	Ejido San Gabriel y San Miguel Etla	Villa de Etla	OAX	MEX	17.2178	-96.7569
Bursera bippinata	Bp231_2719	Ejido San Gabriel y San Miguel Etla	Villa de Etla	OAX	MEX	17.2162	-96.7589
Bursera bippinata	Bp23_2718	El venado	Alvaro Obregon	MICH	MEX	19.8052	-101.028
Bursera bippinata	Bp57_0419	Ihuatzio_Lago Patzcuaro	Ihuatzio	MICH	MEX	19.5876	-101.61
Bursera bippinata	Bp62_1619	Santa Gertrudis	Zacapu	MICH	MEX	19.8729	-101.788
Bursera bippinata	Bp80_519	Cerro Grande	Zacapu	MICH	MEX	19.8729	-101.788
Bursera bippinata	Bp87_619	Villachuato	Puruandiro	MICH	MEX	20.33	-102.101
Bursera bippinata	Bp_geno	Tarimbaro	Tarimbaro	MICH	MEX	20.1266	-101.631
